# Supplementary material for: Antibiotic Augmentation of Thermal Eradication of Staphylococcus epidermidis Biofilm Infections
Source: Pathogens. 2024 Apr 16;13(4):327. doi: 10.3390/pathogens13040327 (PMC11054983; doi:10.3390/pathogens13040327)
Supplement: Supplementary file 1 [file pathogens-13-00327-s001.zip]

Archive with 1 entries (1 files):
- pathogens-2919624-supplementary.xlsx
