# Supplementary material for: Antibiotic Augmentation of Thermal Eradication of Staphylococcus epidermidis Biofilm Infections
Source: Pathogens. 2024 Apr 16;13(4):327. doi: 10.3390/pathogens13040327 (PMC11054983; doi:10.3390/pathogens13040327)
Supplement: Supplementary file 1 [file pathogens-13-00327-s001.zip › pathogens-2919624-supplementary.xlsx]

## Sheet: Thermal
BIOFILM BACTERIA
THERMAL SHOCK ONLY -- NO ANTIBIOTICS
4 HOUR EXPOSURE TIME								24 HOUR EXPOSURE TIME									4 HOUR EXPOSURE TIME								24 HOUR EXPOSURE TIME
Thermal Shock	Date	Plate Count	Dilution	CFU/peg	log(CFU/peg)	Average St.Dev.		Thermal Shock	Date	Plate Count	Dilution	CFU/peg	log(CFU/peg)	Average St.Dev.			Anova: Single Factor								Anova: Single Factor
Control	2019-10-15	16	4	3200000	6.50515	5.99545		Control	2019-10-16	16	4	3200000	6.50515	6.50668
Control	2019-10-15	19	4	3800000	6.57978	0.520573		Control	2019-10-16	19	4	3800000	6.57978	0.384212			SUMMARY					D-time			SUMMARY
Control	2019-10-15	22	4	4400000	6.64345			Control	2019-10-16	22	4	4400000	6.64345				Groups	Count	Sum	Average	Variance	(min)			Groups	Count	Sum	Average	Variance
Control	2019-10-15	14	4	2800000	6.44716			Control	2019-10-16	14	4	2800000	6.44716				Control	32	191.854	5.99545	0.270996				Control	32	208.214	6.50668	0.147619
Control	2019-10-15	25	3	500000	5.69897			Control	2019-10-16	25	3	500000	5.69897				50/10	16	89.0053	5.56283	0.361623	23.1151			50/10	16	114.317	7.14484	0.135728
Control	2019-10-15	8	4	1600000	6.20412			Control	2019-10-16	8	4	1600000	6.20412				60/1	24	102.243	4.26012	0.177245	0.576258			60/1	24	148.604	6.19184	0.268538
Control	2019-10-15	8	4	1600000	6.20412			Control	2019-10-16	8	4	1600000	6.20412				60/5	20	71.5568	3.57784	0.587152	2.06816			60/5	24	147.619	6.15081	0.764139
Control	2019-10-15	5	4	1000000	6			Control	2019-10-16	5	4	1000000	6				60/10	24	52.1154	2.17148	0.356076	2.61508			60/10	24	130.438	5.43491	0.797751
Control	2019-12-11	18	4	3600000	6.5563			Control	2019-12-12	15	4	3000000	6.47712				70/1	12	22.8161	1.90134	0.131985	0.244253			70/1	15	61.7022	4.11348	0.630846
Control	2019-12-11	9	4	1800000	6.25527			Control	2019-12-12	44	4	8800000	6.94448					128								135
Control	2019-12-11	12	4	2400000	6.38021			Control	2019-12-12	36	4	7200000	6.85733
Control	2019-12-11	16	4	3200000	6.50515			Control	2019-12-12	20	4	4000000	6.60206				ANOVA								ANOVA
Control	2019-12-11	32	3	640000	5.80618			Control	2019-12-12	17	4	3400000	6.53148				Source of Variation	SS	df	MS	F	P-value	F crit		Source of Variation	SS	df	MS	F	P-value	F crit
Control	2019-12-11	44	3	880000	5.94448			Control	2019-12-12	31	4	6200000	6.79239				Between Groups	302.365	5	60.4729	190.642	6.87639e-56	2.28859		Between Groups	91.6572	5	18.3314	41.0949	4.01451e-25	2.28448
Control	2019-12-11	4	4	800000	5.90309			Control	2019-12-12	23	4	4600000	6.66276				Within Groups	38.6993	122	0.317207					Within Groups	57.5438	129	0.446076
Control	2019-12-11	15	4	3000000	6.47712			Control	2019-12-12	12	5	24000000	7.38021
Control	2019-12-07	18	4	3600000	6.5563			Control	2019-12-08	15	4	3000000	6.47712				Total	341.064	127						Total	149.201	134
Control	2019-12-07	9	4	1800000	6.25527			Control	2019-12-08	44	4	8800000	6.94448
Control	2019-12-07	12	4	2400000	6.38021			Control	2019-12-08	36	4	7200000	6.85733
Control	2019-12-07	16	4	3200000	6.50515			Control	2019-12-08	20	4	4000000	6.60206				Tukey - Kramer Pairwise Comparison								Tukey - Kramer Pairwise Comparison
Control	2019-12-07	32	3	640000	5.80618			Control	2019-12-08	17	4	3400000	6.53148				"YES" are statistically different				p < 0.05				"YES" are statistically different				p < 0.05
Control	2019-12-07	44	3	880000	5.94448			Control	2019-12-08	31	4	6200000	6.79239				"NO" are not								"NO" are not
Control	2019-12-07	4	4	800000	5.90309			Control	2019-12-08	23	4	4600000	6.66276
Control	2019-12-07	15	4	3000000	6.47712			Control	2019-12-08	12	5	24000000	7.38021					50/10	60/1	60/5	60/10	70/1				50/10	60/1	60/5	60/10	70/1
Control	2019-12-26	7	3	140000	5.14613			Control	2019-12-27	7	4	1400000	6.14613				Control	NO	YES	YES	YES	YES			Control	YES	NO	NO	YES	YES
Control	2019-12-26	9	3	180000	5.25527			Control	2019-12-27	4	4	800000	5.90309				50/10		YES	YES	YES	YES			50/10		YES	YES	YES	YES
Control	2019-12-26	6	3	120000	5.07918			Control	2019-12-27	8	4	1600000	6.20412				60/1			YES	YES	YES			60/1			NO	YES	YES
Control	2019-12-26	12	3	240000	5.38021			Control	2019-12-27	12	4	2400000	6.38021				60/5				YES	YES			60/5				YES	YES
Control	2019-12-26	13	3	260000	5.41498			Control	2019-12-27	10	4	2000000	6.30103				60/10					NO			60/10					YES
Control	2019-12-26	13	3	260000	5.41498			Control	2019-12-27	11	4	2200000	6.34242
Control	2019-12-26	12	3	240000	5.38021			Control	2019-12-27	8	4	1600000	6.20412
Control	2019-12-26	35	2	70000	4.8451			Control	2019-12-27	45	3	900000	5.95424				Tukey - Kramer Pairwise Comparison								Tukey - Kramer Pairwise Comparison
50C 10min	2019-12-19	5	4	1000000	6	5.56283		50C 10min	2019-12-20	7	5	14000000	7.14613	7.14484			"YES" are statistically different				p < 0.01				"YES" are statistically different				p < 0.01
50C 10min	2019-12-19	6	4	1200000	6.07918	0.601351		50C 10min	2019-12-20	11	5	22000000	7.34242	0.368413			"NO" are not								"NO" are not
50C 10min	2019-12-19	29	3	580000	5.76343			50C 10min	2019-12-20	12	5	24000000	7.38021
50C 10min	2019-12-19	10	4	2000000	6.30103			50C 10min	2019-12-20	9	5	18000000	7.25527					50/10	60/1	60/5	60/10	70/1				50/10	60/1	60/5	60/10	70/1
50C 10min	2019-12-19	8	4	1600000	6.20412			50C 10min	2019-12-20	5	5	10000000	7				Control	NO	YES	YES	YES	YES			Control	NO	NO	NO	YES	YES
50C 10min	2019-12-19	10	4	2000000	6.30103			50C 10min	2019-12-20	19	5	38000000	7.57978				50/10		YES	YES	YES	YES			50/10		YES	YES	YES	YES
50C 10min	2019-12-19	8	4	1600000	6.20412			50C 10min	2019-12-20	18	5	36000000	7.5563				60/1			YES	YES	YES			60/1			NO	YES	YES
50C 10min	2019-12-19	5	4	1000000	6			50C 10min	2019-12-20	10	5	20000000	7.30103				60/5				YES	YES			60/5				YES	YES
50C 10min	2020-01-09	8	3	160000	5.20412			50C 10min	2020-01-10	10	5	20000000	7.30103				60/10					NO			60/10					YES
50C 10min	2020-01-09	43	2	86000	4.9345			50C 10min	2020-01-10	29	4	5800000	6.76343
50C 10min	2020-01-09	5	3	100000	5			50C 10min	2020-01-10	35	4	7000000	6.8451
50C 10min	2020-01-09	6	3	120000	5.07918			50C 10min	2020-01-10	33	4	6600000	6.81954
50C 10min	2020-01-09	8	3	160000	5.20412			50C 10min	2020-01-10	14	4	2800000	6.44716
50C 10min	2020-01-09	20	2	40000	4.60207			50C 10min	2020-01-10	24	5	48000000	7.68124
50C 10min	2020-01-09	12	3	240000	5.38021			50C 10min	2020-01-10	11	5	22000000	7.34242
50C 10min	2020-01-09	28	2	56000	4.7482			50C 10min	2020-01-10	18	4	3600000	6.5563
60C 1min	2019-12-17	20	1	4000	3.60217	4.26012		60C 1min	2019-12-18	4	4	800000	5.90309	6.19184
60C 1min	2019-12-17	15	2	30000	4.47714	0.421004		60C 1min	2019-12-18	28	3	560000	5.74819	0.518206
60C 1min	2019-12-17	5	2	10000	4.00004			60C 1min	2019-12-18	11	4	2200000	6.34242
60C 1min	2019-12-17	23	2	46000	4.66277			60C 1min	2019-12-18	26	4	5200000	6.716
60C 1min	2019-12-17	16	1	3200	3.50529			60C 1min	2019-12-18	4	5	8000000	6.90309
60C 1min	2019-12-17	18	2	36000	4.55631			60C 1min	2019-12-18	5	5	10000000	7
60C 1min	2019-12-17	20	2	40000	4.60207			60C 1min	2019-12-18	4	4	800000	5.90309
60C 1min	2019-12-17	18	1	3600	3.55642			60C 1min	2019-12-18	10	4	2000000	6.30103
60C 1min	2019-10-29	46	1	9200	3.96384			60C 1min	2019-10-30	34	4	6800000	6.83251
60C 1min	2019-10-29	20	2	40000	4.60207			60C 1min	2019-10-30	10	3	200000	5.30103
60C 1min	2019-10-29	10	2	20000	4.30105			60C 1min	2019-10-30	29	4	5800000	6.76343
60C 1min	2019-10-29	8	2	16000	4.20415			60C 1min	2019-10-30	19	4	3800000	6.57978
60C 1min	2019-10-29	32	1	6400	3.80625			60C 1min	2019-10-30	9	3	180000	5.25527
60C 1min	2019-10-29	11	2	22000	4.34244			60C 1min	2019-10-30	10	3	200000	5.30103
60C 1min	2019-10-29	12	1	2400	3.38039			60C 1min	2019-10-30	25	4	5000000	6.69897
60C 1min	2019-10-29	12	2	24000	4.38023			60C 1min	2019-10-30	24	4	4800000	6.68124
60C 1min	2020-01-07	22	2	44000	4.64346			60C 1min	2020-01-08	11	4	2200000	6.34242
60C 1min	2020-01-07	30	2	60000	4.77816			60C 1min	2020-01-08	10	4	2000000	6.30103
60C 1min	2020-01-07	26	2	52000	4.71601			60C 1min	2020-01-08	4	4	800000	5.90309
60C 1min	2020-01-07	13	2	26000	4.41499			60C 1min	2020-01-08	5	4	1000000	6
60C 1min	2020-01-07	13	2	26000	4.41499			60C 1min	2020-01-08	4	4	800000	5.90309
60C 1min	2020-01-07	14	2	28000	4.44717			60C 1min	2020-01-08	6	4	1200000	6.07918
60C 1min	2020-01-07	24	2	48000	4.68125			60C 1min	2020-01-08	7	4	1400000	6.14613
60C 1min	2020-01-07	8	2	16000	4.20415			60C 1min	2020-01-08	25	3	500000	5.69897
60C 5min	2019-12-19	15	2	30000	4.47714	3.57784		60C 5min	2019-12-20	14	5	28000000	7.44716	6.15081
60C 5min	2019-12-19	28	2	56000	4.7482	0.766258		60C 5min	2019-12-20	6	5	12000000	7.07918	0.87415
60C 5min	2019-12-19	20	2	40000	4.60207			60C 5min	2019-12-20	13	5	26000000	7.41497
60C 5min	2019-12-19	4	1	800	2.90363			60C 5min	2019-12-20	7	5	14000000	7.14613
60C 5min	2019-12-19	12	1	2400	3.38039			60C 5min	2019-12-20	17	5	34000000	7.53148
60C 5min	2019-12-19	24	2	48000	4.68125			60C 5min	2019-12-20	13	5	26000000	7.41497
60C 5min	2019-12-19	5	2	10000	4.00004			60C 5min	2019-12-20	17	5	34000000	7.53148
60C 5min	2019-12-19	11	1	2200	3.34262			60C 5min	2019-12-20	7	5	14000000	7.14613
60C 5min	2019-10-29	5	1	1000	3.00043			60C 5min	2019-10-30	16	3	320000	5.50515
60C 5min	2019-10-29	8	0	160	2.20683			60C 5min	2019-10-30	16	3	320000	5.50515
60C 5min	2019-10-29	33	0	660	2.8202			60C 5min	2019-10-30	19	3	380000	5.57978
60C 5min	2019-10-29	13	0	260	2.41664			60C 5min	2019-10-30	20	3	400000	5.60206
60C 5min	2019-10-29	8	1	1600	3.20439			60C 5min	2019-10-30	24	3	480000	5.68124
60C 5min	2019-10-29	6	1	1200	3.07954			60C 5min	2019-10-30	10	3	200000	5.30103
60C 5min	2019-10-29	50	0	1000	3.00043			60C 5min	2019-10-30	14	3	280000	5.44716
60C 5min	2019-10-29	11	1	2200	3.34262			60C 5min	2019-10-30	10	3	200000	5.30103
60C 5min	2020-01-09	7	2	14000	4.14616			60C 5min	2020-01-10	15	3	300000	5.47712
60C 5min	2020-01-09	5	2	10000	4.00004			60C 5min	2020-01-10	21	3	420000	5.62325
60C 5min	2020-01-09	5	2	10000	4.00004			60C 5min	2020-01-10	32	3	640000	5.80618
60C 5min	2020-01-09	8	2	16000	4.20415			60C 5min	2020-01-10	12	3	240000	5.38021
60C 10min	2019-12-19	32	0	640	2.80686	2.17148		60C 5min	2020-01-10	17	3	340000	5.53148
60C 10min	2019-12-19	19	0	380	2.58092	0.596721		60C 5min	2020-01-10	3	4	600000	5.77815
60C 10min	2019-12-19	8	0	160	2.20683			60C 5min	2020-01-10	18	3	360000	5.5563
60C 10min	2019-12-19	4	0	80	1.90849			60C 5min	2020-01-10	34	3	680000	5.83251
60C 10min	2019-12-19	1	0	20	1.32222			60C 10min	2019-12-20	16	4	3200000	6.50515	5.43491
60C 10min	2019-12-19	5	1	1000	3.00043			60C 10min	2019-12-20	11	4	2200000	6.34242	0.893169
60C 10min	2019-12-19	4	1	800	2.90363			60C 10min	2019-12-20	10	4	2000000	6.30103
60C 10min	2019-12-19	1	0	20	1.32222			60C 10min	2019-12-20	15	4	3000000	6.47712
60C 10min	2019-10-29	1	0	20	1.32222			60C 10min	2019-12-20	14	3	280000	5.44716
60C 10min	2019-10-29	3	0	60	1.78533			60C 10min	2019-12-20	7	5	14000000	7.14613
60C 10min	2019-10-29	6	0	120	2.08279			60C 10min	2019-12-20	20	4	4000000	6.60206
60C 10min	2019-10-29	9	0	180	2.25768			60C 10min	2019-12-20	11	4	2200000	6.34242
60C 10min	2019-10-29	2	0	40	1.61278			60C 10min	2019-10-30	9	3	180000	5.25527
60C 10min	2019-10-29	2	0	40	1.61278			60C 10min	2019-10-30	11	3	220000	5.34242
60C 10min	2019-10-29	1	0	20	1.32222			60C 10min	2019-10-30	14	3	280000	5.44716
60C 10min	2019-10-29	2	0	40	1.61278			60C 10min	2019-10-30	14	3	280000	5.44716
60C 10min	2020-01-09	25	0	500	2.69984			60C 10min	2019-10-30	8	3	160000	5.20412
60C 10min	2020-01-09	11	0	220	2.34439			60C 10min	2019-10-30	12	3	240000	5.38021
60C 10min	2020-01-09	13	0	260	2.41664			60C 10min	2019-10-30	11	3	220000	5.34242
60C 10min	2020-01-09	6	0	120	2.08279			60C 10min	2019-10-30	9	3	180000	5.25527
60C 10min	2020-01-09	7	0	140	2.14922			60C 10min	2020-01-10	20	2	40000	4.60207
60C 10min	2020-01-09	18	0	360	2.55751			60C 10min	2020-01-10	5	2	10000	4.00004
60C 10min	2020-01-09	4	1	800	2.90363			60C 10min	2020-01-10	22	2	44000	4.64346
60C 10min	2020-01-09	10	1	2000	3.30125			60C 10min	2020-01-10	31	1	6200	3.79246
70C 1min	2019-12-17	1	0	20	1.32222	1.90134		60C 10min	2020-01-10	6	3	120000	5.07918
70C 1min	2019-12-17	3	0	60	1.78533	0.363297		60C 10min	2020-01-10	19	3	380000	5.57978
70C 1min	2019-12-17	5	0	100	2.00432			60C 10min	2020-01-10	25	1	5000	3.69906
70C 1min	2019-12-17	4	0	80	1.90849			60C 10min	2020-01-10	8	3	160000	5.20412
70C 1min	2019-12-17	0	0	0				70C 1min	2019-12-18	19	2	38000	4.5798	4.11348
70C 1min	2019-12-17	0	0	0				70C 1min	2019-12-18	21	2	42000	4.62326	0.794258
70C 1min	2019-12-17	0	0	0				70C 1min	2019-12-18	31	2	62000	4.7924
70C 1min	2019-12-17	0	0	0				70C 1min	2019-12-18	10	1	2000	3.30125	9 out of 24
70C 1min	2019-10-22	0	0	0				70C 1min	2019-12-18	30	0	600	2.77887
70C 1min	2019-10-22	9	0	180	2.25768			70C 1min	2019-12-18	0	0	0
70C 1min	2019-10-22	5	0	100	2.00432			70C 1min	2019-12-18	0	0	0
70C 1min	2019-10-22	20	0	400	2.60314			70C 1min	2019-12-18	0	0	0
70C 1min	2019-10-22	1	0	20	1.32222			70C 1min	2019-10-23	37	1	7400	3.86929
70C 1min	2019-10-22	0	0	0				70C 1min	2019-10-23	3	3	60000	4.77816
70C 1min	2019-10-22	0	0	0				70C 1min	2019-10-23	8	2	16000	4.20415
70C 1min	2019-10-22	0	0	0				70C 1min	2019-10-23	4	3	80000	4.9031
70C 1min	2020-01-07	0	0	0				70C 1min	2019-10-23	8	1	1600	3.20439
70C 1min	2020-01-07	5	0	100	2.00432			70C 1min	2019-10-23	6	1	1200	3.07954
70C 1min	2020-01-07	4	0	80	1.90849			70C 1min	2019-10-23	0	0	0
70C 1min	2020-01-07	2	0	40	1.61278			70C 1min	2019-10-23	0	0	0
70C 1min	2020-01-07	6	0	120	2.08279			70C 1min	2020-01-08	24	1	4800	3.68133
70C 1min	2020-01-07	0	0	0				70C 1min	2020-01-08	14	2	28000	4.44717
70C 1min	2020-01-07	0	0	0				70C 1min	2020-01-08	4	2	8000	3.90314
70C 1min	2020-01-07	0	0	0				70C 1min	2020-01-08	18	3	360000	5.5563
70C 5min	2019-10-22	0	0	0	0	0		70C 1min	2020-01-08	0	0	0
70C 5min	2019-10-22	0	0	0	0	0		70C 1min	2020-01-08	0	0	0
70C 5min	2019-10-22	0	0	0	0			70C 1min	2020-01-08	0	0	0
70C 5min	2019-10-22	0	0	0	0			70C 1min	2020-01-08	0	0	0
70C 5min	2019-10-22	0	0	0	0			70C 5min	2019-10-23	0	0	0	0	0
70C 5min	2019-10-22	0	0	0	0			70C 5min	2019-10-23	0	0	0	0	0
70C 5min	2019-10-22	0	0	0	0			70C 5min	2019-10-23	0	0	0	0
70C 5min	2019-10-22	0	0	0	0			70C 5min	2019-10-23	0	0	0	0
80C 1min	2019-12-17	0	0	0		1.32222		70C 5min	2019-10-23	0	0	0	0
80C 1min	2019-12-17	0	0	0		0		70C 5min	2019-10-23	0	0	0	0
80C 1min	2019-12-17	0	0	0				70C 5min	2019-10-23	0	0	0	0
80C 1min	2019-12-17	0	0	0				70C 5min	2019-10-23	0	0	0	0
80C 1min	2019-12-17	0	0	0				80C 1min	2019-12-18	0	0	0		2.95461
80C 1min	2019-12-17	0	0	0				80C 1min	2019-12-18	0	0	0		0.567995
80C 1min	2019-12-17	0	0	0				80C 1min	2019-12-18	0	0	0
80C 1min	2019-12-17	0	0	0				80C 1min	2019-12-18	0	0	0
80C 1min	2019-10-22	0	0	0				80C 1min	2019-12-18	0	0	0
80C 1min	2019-10-22	1	0	20	1.32222			80C 1min	2019-12-18	0	0	0
80C 1min	2019-10-22	0	0	0				80C 1min	2019-12-18	0	0	0		4 out of 24
80C 1min	2019-10-22	0	0	0				80C 1min	2019-12-18	0	0	0
80C 1min	2019-10-22	0	0	0				80C 1min	2019-10-23	0	0	0
80C 1min	2019-10-22	0	0	0				80C 1min	2019-10-23	26	1	5200	3.71609
80C 1min	2019-10-22	0	0	0				80C 1min	2019-10-23	11	0	220	2.34439
80C 1min	2019-10-22	0	0	0				80C 1min	2019-10-23	0	0	0
80C 1min	2020-01-07	0	0	0				80C 1min	2019-10-23	0	0	0
80C 1min	2020-01-07	1	0	20	1.32222			80C 1min	2019-10-23	0	0	0
80C 1min	2020-01-07	1	0	20	1.32222			80C 1min	2019-10-23	0	0	0
80C 1min	2020-01-07	0	0	0				80C 1min	2019-10-23	0	0	0
80C 1min	2020-01-07	0	0	0				80C 1min	2020-01-08	0	0	0
80C 1min	2020-01-07	0	0	0				80C 1min	2020-01-08	42	0	840	2.9248
80C 1min	2020-01-07	0	0	0				80C 1min	2020-01-08	34	0	680	2.83315
80C 1min	2020-01-07	0	0	0				80C 1min	2020-01-08	0	0	0
								80C 1min	2020-01-08	0	0	0
								80C 1min	2020-01-08	0	0	0
								80C 1min	2020-01-08	0	0	0
								80C 1min	2020-01-08	0	0	0

## Sheet: Planktonic
PLANKTONIC BACTERIA
ANTIBIOTICS ONLY -- NO THERMAL SHOCK
4 HOUR EXPOSURE TIME									24 HOUR EXPOSURE TIME									4 HOUR EXPOSURE TIME									24 HOUR EXPOSURE TIME
antibiotics concentration (mg/ml)	Date	Plate Count	Dilution	CFU/mL	log(CFU/mL)	Average St.Dev.			antibiotics concentration (mg/ml)	Date	Plate Count	Dilution	CFU/mL	log(CFU/mL)	Average St.Dev.			Ciprofloxacin									Ciprofloxacin
0	2019-10-14	16	5	160000000	8.20412	8.38926			0	2019-10-15	35	5	350000000	8.54407	8.98714
0	2019-10-14	15	5	150000000	8.17609	0.166402			0	2019-10-15	12	6	1200000000	9.07918	0.250885			Anova: Single Factor									Anova: Single Factor
0	2019-10-14	24	5	240000000	8.38021				0	2019-10-15	13	6	1300000000	9.11394
0	2019-10-14	20	5	200000000	8.30103				0	2019-10-15	13	6	1300000000	9.11394				SUMMARY					D-time				SUMMARY					D-time
0	2019-10-14	16	5	160000000	8.20412				0	2019-10-15	7	6	700000000	8.8451				Groups	Count	Sum	Average	Variance	(min)				Groups	Count	Sum	Average	Variance	(min)
0	2019-10-14	12	5	120000000	8.07918				0	2019-10-15	9	6	900000000	8.95424				0	24	201.342	8.38926	0.0276897					0	28	251.64	8.98714	0.0629432
0	2019-10-14	13	5	130000000	8.11394				0	2019-10-15	9	6	900000000	8.95424				0.25	4	29.2657	7.31643	0.0122559	223.708				0.25	4	34.4921	8.62302	0.0683456	3954.68
0	2019-10-14	25	5	250000000	8.39794				0	2019-10-15	14	6	1400000000	9.14613				1	4	26.3606	6.59015	0.00740816	133.399				1	4	19.6567	4.91418	0.29731	353.551
0	2019-12-06	25	5	250000000	8.39794				0	2019-12-07	23	5	230000000	8.36173				4	4	26.5611	6.64028	0.0325396	137.223				4	4	16.2835	4.07089	0.359371	292.906
0	2019-12-06	29	5	290000000	8.4624				0	2019-12-07	9	6	900000000	8.95424				16	4	26.3722	6.59305	0.0153361	133.615				16	4	15.5566	3.88914	0.0881645	282.464
0	2019-12-06	31	5	310000000	8.49136				0	2019-12-07	25	5	250000000	8.39794				64	4	26.0856	6.52141	0.0270638	128.49				64	4	0	0	0	160.229
0	2019-12-06	20	5	200000000	8.30103				0	2019-12-07	11	6	1100000000	9.04139				256	4	25.0149	6.25372	0.0298845	112.384				256	4	0	0	0	160.229
0	2019-12-06	20	5	200000000	8.30103				0	2019-12-07	12	6	1200000000	9.07918					48									52
0	2019-12-06	17	5	170000000	8.23045				0	2019-12-07	10	6	1000000000	9
0	2019-12-06	30	5	300000000	8.47712				0	2019-12-07	9	6	900000000	8.95424				ANOVA									ANOVA
0	2019-12-06	27	5	270000000	8.43136				0	2019-12-07	7	6	700000000	8.8451				Source of Variation	SS	df	MS	F	P-value	F crit			Source of Variation	SS	df	MS	F	P-value	F crit
0	2019-12-25	4	6	310000000	8.49136				0	2019-12-07	23	5	1700000000	9.23045				Between Groups	38.694	6	6.449	261.706	4.75949e-31	2.32977			Between Groups	590.158	6	98.3597	1069.38	8.28984e-47	2.30827
0	2019-12-25	23	5	400000000	8.60206				0	2019-12-07	9	6	1500000000	9.17609				Within Groups	1.01033	41	0.0246421						Within Groups	4.13904	45	0.0919787
0	2019-12-25	25	5	600000000	8.77815				0	2019-12-07	25	5	1400000000	9.14613
0	2019-12-25	31	5	310000000	8.49136				0	2019-12-07	11	6	2900000000	9.4624				Total	39.7043	47							Total	594.297	51
0	2019-12-25	16	5	320000000	8.50515				0	2019-12-07	12	6	800000000	8.90309
0	2019-12-25	32	5	360000000	8.5563				0	2019-12-07	10	6	1400000000	9.14613
0	2019-12-25	31	5	310000000	8.49136				0	2019-12-07	9	6	1400000000	9.14613				Tukey - Kramer Pairwise Comparison									Tukey - Kramer Pairwise Comparison
0	2019-12-25	5	6	300000000	8.47712				0	2019-12-07	7	6	2200000000	9.34242				"YES" are statistically different				p < 0.05					"YES" are statistically different				p < 0.05
									0	2019-12-26	6	6	600000000	8.77815				"NO" are not									"NO" are not
									0	2019-12-26	10	6	1000000000	9
									0	2019-12-26	14	6	1400000000	9.14613					0.25	1	4	16	64	256				0.25	1	4	16	64	256
Ciprofloxacin									0	2019-12-26	6	6	600000000	8.77815				0	YES	YES	YES	YES	YES	YES			0	NO	YES	YES	YES	YES	YES
0.25	2019-10-14	17	4	17000000	7.23045	7.31643												0.25		YES	YES	YES	YES	YES			0.25		YES	YES	YES	YES	YES
0.25	2019-10-14	22	4	22000000	7.34242	0.110706												1			NO	NO	NO	NO			1			YES	YES	YES	YES
0.25	2019-10-14	29	4	29000000	7.4624													4				NO	NO	YES			4				NO	YES	YES
0.25	2019-10-14	17	4	17000000	7.23045				Ciprofloxacin									16					NO	NO			16					YES	YES
1	2019-10-14	31	3	3100000	6.49136	6.59015			0.25	2019-10-15	23	5	230000000	8.36173	8.62302			64						NO			64						NO
1	2019-10-14	5	4	5000000	6.69897	0.0860707			0.25	2019-10-15	3	6	300000000	8.47712	0.26143
1	2019-10-14	37	3	3700000	6.5682				0.25	2019-10-15	9	6	900000000	8.95424
1	2019-10-14	4	4	4000000	6.60206				0.25	2019-10-15	5	6	500000000	8.69897				Tukey - Kramer Pairwise Comparison									Tukey - Kramer Pairwise Comparison
4	2019-10-14	7	4	7000000	6.8451	6.64028			1	2019-10-15	14	1	14000	4.14616	4.91418			"YES" are statistically different				p < 0.01					"YES" are statistically different				p < 0.01
4	2019-10-14	4	4	4000000	6.60206	0.180387			1	2019-10-15	27	2	270000	5.43137	0.545261			"NO" are not									"NO" are not
4	2019-10-14	5	4	5000000	6.69897				1	2019-10-15	12	2	120000	5.07918
4	2019-10-14	26	3	2600000	6.41497				1	2019-10-15	10	2	100000	5					0.25	1	4	16	64	256				0.25	1	4	16	64	256
16	2019-10-14	6	4	6000000	6.77815	6.59305			4	2019-10-15	3	1	3000	3.47727	4.07089			0	YES	YES	YES	YES	YES	YES			0	NO	YES	YES	YES	YES	YES
16	2019-10-14	34	3	3400000	6.53148	0.123839			4	2019-10-15	8	1	8000	3.90314	0.599476			0.25		YES	YES	YES	YES	YES			0.25		YES	YES	YES	YES	YES
16	2019-10-14	35	3	3500000	6.54407				4	2019-10-15	10	1	10000	4.00004				1			NO	NO	NO	NO			1			YES	YES	YES	YES
16	2019-10-14	33	3	3300000	6.51851				4	2019-10-15	8	2	80000	4.9031				4				NO	NO	NO			4				NO	YES	YES
64	2019-10-14	40	3	4000000	6.60206	6.52141			16	2019-10-15	3	1	3000	3.47727	3.88914			16					NO	NO			16					YES	YES
64	2019-10-14	5	4	5000000	6.69897	0.164511			16	2019-10-15	15	1	15000	4.17612	0.296925			64						NO			64						NO
64	2019-10-14	29	3	2900000	6.4624				16	2019-10-15	10	1	10000	4.00004
64	2019-10-14	21	3	2100000	6.32222				16	2019-10-15	8	1	8000	3.90314
128	2019-10-14	16	3	1600000	6.20412	6.25372			64	2019-10-15	0	0	0	0	0
128	2019-10-14	21	3	2100000	6.32222	0.172871			64	2019-10-15	0	0	0	0	0
128	2019-10-14	28	3	2800000	6.44716				64	2019-10-15	0	0	0	0
128	2019-10-14	11	3	1100000	6.04139				64	2019-10-15	0	0	0	0
									128	2019-10-15	0	0	0	0	0			Tobramycin									Tobramycin
									128	2019-10-15	0	0	0	0	0
									128	2019-10-15	0	0	0	0				Anova: Single Factor									Anova: Single Factor
Tobramycin									128	2019-10-15	0	0	0	0
0.25	2019-12-06	31	5	310000000	8.49136	8.23622												SUMMARY					D-time				SUMMARY					D-time
0.25	2019-12-06	21	5	210000000	8.32222	0.252308												Groups	Count	Sum	Average	Variance	(min)				Groups	Count	Sum	Average	Variance	(min)
0.25	2019-12-06	22	5	220000000	8.34242													0	24	201.342	8.38926	0.0276897					0	28	251.64	8.98714	0.0629432
0.25	2019-12-06	26	5	260000000	8.41497				Tobramycin									0.25	12	98.8347	8.23622	0.0636595	1568.26				0.25	8	70.2162	8.77702	0.0813992	6853.29
0.25	2019-12-06	24	5	240000000	8.38021				0.25	2019-12-07	8	6	800000000	8.90309	8.77702			1	4	30.1584	7.53959	0.181452	282.463				1	4	35.5977	8.89942	0.0357856	16416.5
0.25	2019-12-06	17	5	170000000	8.23045				0.25	2019-12-07	5	6	500000000	8.69897	0.285305			4	12	78.6028	6.55023	0.0200398	130.504				4	12	93.034	7.75283	0.674317	1166.64
0.25	2019-12-06	25	5	250000000	8.39794				0.25	2019-12-07	17	5	170000000	8.23045				16	4	23.9993	5.99983	0.0126786	100.442				16	4	12.8263	3.20657	0.0778419	249.11
0.25	2019-12-06	34	5	340000000	8.53148				0.25	2019-12-07	9	6	900000000	8.95424				64	4	16.389	4.09724	0.00928274	55.9177				64	4	0	0	0	160.229
0.25	2019-12-27	7	5	70000000	7.8451				0.25	2019-12-07	4	6	400000000	8.60206				256	12	0	0	0	28.608				256	12	0	0	0	160.229
0.25	2019-12-27	9	5	90000000	7.95424				0.25	2019-12-07	16	6	1600000000	9.20412					72									72
0.25	2019-12-27	6	5	60000000	7.77815				0.25	2019-12-07	7	6	700000000	8.8451
0.25	2019-12-27	14	5	140000000	8.14613				0.25	2019-12-07	6	6	600000000	8.77815				ANOVA									ANOVA
1	2019-12-27	15	5	150000000	8.17609	7.53959			1	2019-12-28	5	6	500000000	8.69897	8.89942			Source of Variation	SS	df	MS	F	P-value	F crit			Source of Variation	SS	df	MS	F	P-value	F crit
1	2019-12-27	20	4	20000000	7.30103	0.425972			1	2019-12-28	12	6	1200000000	9.07918	0.189171			Between Groups	652.441	6	108.74	3260.5	1.44624e-78	2.24172			Between Groups	975.629	6	162.605	1054.02	9.91018e-63	2.24172
1	2019-12-27	24	4	24000000	7.38021				1	2019-12-28	6	6	600000000	8.77815				Within Groups	2.1678	65	0.0333507						Within Groups	10.0276	65	0.154271
1	2019-12-27	20	4	20000000	7.30103				1	2019-12-28	11	6	1100000000	9.04139
4	2019-12-06	44	3	4400000	6.64345	6.55023			4	2019-12-07	7	4	7000000	6.8451	7.75283			Total	654.608	71							Total	985.656	71
4	2019-12-06	37	3	3700000	6.5682	0.141562			4	2019-12-07	15	5	150000000	8.17609	0.821168
4	2019-12-06	4	4	4000000	6.60206				4	2019-12-07	13	5	130000000	8.11394
4	2019-12-06	24	3	2400000	6.38021				4	2019-12-07	7	5	70000000	7.8451				Tukey - Kramer Pairwise Comparison									Tukey - Kramer Pairwise Comparison
4	2019-12-06	35	3	3500000	6.54407				4	2019-12-07	17	3	1700000	6.23045				"YES" are statistically different				p < 0.05					"YES" are statistically different				p < 0.05
4	2019-12-06	8	4	8000000	6.90309				4	2019-12-07	37	3	3700000	6.5682				"NO" are not									"NO" are not
4	2019-12-06	4	4	4000000	6.60206				4	2019-12-07	9	5	90000000	7.95424
4	2019-12-06	38	3	3800000	6.57978				4	2019-12-07	25	4	25000000	7.39794					0.25	1	4	16	64	256				0.25	1	4	16	64	256
4	2019-12-27	27	3	2700000	6.43136				4	2019-12-28	28	5	280000000	8.44716				0	NO	YES	YES	YES	YES	YES			0	NO	YES	YES	YES	YES	YES
4	2019-12-27	26	3	2600000	6.41497				4	2019-12-28	34	5	340000000	8.53148				0.25		YES	YES	YES	YES	YES			0.25		YES	YES	YES	YES	YES
4	2019-12-27	26	3	2600000	6.41497				4	2019-12-28	7	6	700000000	8.8451				1			YES	YES	YES	YES			1			YES	YES	NO	NO
4	2019-12-27	33	3	3300000	6.51851				4	2019-12-28	12	5	120000000	8.07918				4				YES	YES	YES			4				NO	NO	NO
16	2019-12-27	13	3	1300000	6.11394	5.99983			16	2019-12-28	14	0	1400	3.14644	3.20657			16					YES	YES			16					NO	NO
16	2019-12-27	8	3	800000	5.90309	0.112599			16	2019-12-28	31	0	3100	3.4915	0.279002			64						YES			64						NO
16	2019-12-27	12	3	1200000	6.07918				16	2019-12-28	7	0	700	2.84572
16	2019-12-27	8	3	800000	5.90309				16	2019-12-28	22	0	2200	3.34262
64	2019-12-27	10	1	10000	4.00004	4.09724			64	2019-12-28	0	0	0	0	0			Tukey - Kramer Pairwise Comparison									Tukey - Kramer Pairwise Comparison
64	2019-12-27	12	1	12000	4.07922	0.096347			64	2019-12-28	0	0	0	0	0			"YES" are statistically different				p < 0.01					"YES" are statistically different				p < 0.01
64	2019-12-27	12	1	12000	4.07922				64	2019-12-28	0	0	0	0				"NO" are not									"NO" are not
64	2019-12-27	17	1	17000	4.23047				64	2019-12-28	0	0	0	0
128	2019-12-06	0	0	0	0	0			128	2019-12-07	0	0	0	0	0				0.25	1	4	16	64	256				0.25	1	4	16	64	256
128	2019-12-06	0	0	0	0	0			128	2019-12-07	0	0	0	0	0			0	NO	YES	YES	YES	YES	YES			0	NO	YES	YES	YES	YES	YES
128	2019-12-06	0	0	0	0				128	2019-12-07	0	0	0	0				0.25		YES	YES	YES	YES	YES			0.25		YES	YES	YES	YES	YES
128	2019-12-06	0	0	0	0				128	2019-12-07	0	0	0	0				1			YES	YES	YES	YES			1			YES	YES	NO	NO
128	2019-12-06	0	0	0	0				128	2019-12-07	0	0	0	0				4				YES	YES	YES			4				NO	NO	NO
128	2019-12-06	0	0	0	0				128	2019-12-07	0	0	0	0				16					YES	YES			16					NO	NO
128	2019-12-06	0	0	0	0				128	2019-12-07	0	0	0	0				64						YES			64						NO
128	2019-12-06	0	0	0	0				128	2019-12-07	0	0	0	0
128	2019-12-27	0	0	0	0				128	2019-12-28	0	0	0	0
128	2019-12-27	0	0	0	0				128	2019-12-28	0	0	0	0
128	2019-12-27	0	0	0	0				128	2019-12-28	0	0	0	0
128	2019-12-27	0	0	0	0				128	2019-12-28	0	0	0	0
																		Erythromycin									Erythromycin
Erythromycin									Erythromycin									Anova: Single Factor									Anova: Single Factor
0.25	2019-12-25	31	4	31000000	7.49136	7.46542			0.25	2019-12-26	10	6	1000000000	9	8.53653
0.25	2019-12-25	3	5	30000000	7.47712	0.07286			0.25	2019-12-26	28	5	280000000	8.44716	0.423101			SUMMARY					D-time				SUMMARY					D-time
0.25	2019-12-25	34	4	34000000	7.53148				0.25	2019-12-26	5	6	500000000	8.69897				Groups	Count	Sum	Average	Variance	(min)				Groups	Count	Sum	Average	Variance	(min)
0.25	2019-12-25	23	4	23000000	7.36173				0.25	2019-12-26	10	5	100000000	8				0	24	201.342	8.38926	0.0276897					0	28	251.64	8.98714	0.0629432
1	2019-12-25	12	4	12000000	7.07918	6.9599			1	2019-12-26	9	4	9000000	6.95424	6.70645			0.25	4	29.8617	7.46542	0.00530858	259.786				0.25	4	34.1461	8.53653	0.179014	3195.68
1	2019-12-25	8	4	8000000	6.90309	0.146874			1	2019-12-26	6	4	6000000	6.77815	0.203062			1	4	27.8396	6.9599	0.021572	167.908				1	4	26.8258	6.70645	0.0412341	631.389
1	2019-12-25	6	4	6000000	6.77815				1	2019-12-26	4	4	4000000	6.60206				4	4	27.3336	6.83341	0.0734454	154.257				4	4	23.7758	5.94396	0.327307	473.189
1	2019-12-25	12	4	12000000	7.07918				1	2019-12-26	31	3	3100000	6.49136				16	4	25.1456	6.28641	0.00423892	114.131				16	4	21.6435	5.41087	0.274807	402.654
4	2019-12-25	10	4	10000000	7	6.83341			4	2019-12-26	29	2	290000	5.4624	5.94396			64	4	24.8253	6.20632	0.0138075	109.944				64	4	22.3714	5.59286	0.0992029	424.243
4	2019-12-25	11	4	11000000	7.04139	0.271008			4	2019-12-26	28	2	280000	5.44716	0.572108			256	4	24.4594	6.11485	0.00872745	105.522				256	4	22.4337	5.60842	0.0418976	426.197
4	2019-12-25	7	4	7000000	6.8451				4	2019-12-26	35	3	3500000	6.54407
4	2019-12-25	28	3	2800000	6.44716				4	2019-12-26	21	3	2100000	6.32222
16	2019-12-25	23	3	2300000	6.36173	6.28641			16	2019-12-26	8	2	80000	4.9031	5.41087			ANOVA									ANOVA
16	2019-12-25	16	3	1600000	6.20412	0.065107			16	2019-12-26	11	2	110000	5.0414	0.524221			Source of Variation	SS	df	MS	F	P-value	F crit			Source of Variation	SS	df	MS	F	P-value	F crit
16	2019-12-25	20	3	2000000	6.30103				16	2019-12-26	5	3	500000	5.69897				Between Groups	42.1743	6	7.02905	283.05	9.95954e-32	2.32977			Between Groups	121.576	6	20.2627	198.66	1.11606e-30	2.30827
16	2019-12-25	19	3	1900000	6.27875				16	2019-12-26	10	3	1000000	6				Within Groups	1.01816	41	0.0248332						Within Groups	4.58986	45	0.101997
64	2019-12-25	16	3	1600000	6.20412	6.20632			64	2019-12-26	4	3	400000	5.60206	5.59286
64	2019-12-25	20	3	2000000	6.30103	0.117505			64	2019-12-26	7	3	700000	5.8451	0.314965			Total	43.1925	47							Total	126.166	51
64	2019-12-25	19	3	1900000	6.27875				64	2019-12-26	14	2	140000	5.14613
64	2019-12-25	11	3	1100000	6.04139				64	2019-12-26	6	3	600000	5.77815
128	2019-12-25	15	3	1500000	6.17609	6.11485			128	2019-12-26	39	2	390000	5.59107	5.60842			Tukey - Kramer Pairwise Comparison									Tukey - Kramer Pairwise Comparison
128	2019-12-25	16	3	1600000	6.20412	0.0934208			128	2019-12-26	8	3	800000	5.90309	0.204689			"YES" are statistically different				p < 0.05					"YES" are statistically different				p < 0.05
128	2019-12-25	10	3	1000000	6				128	2019-12-26	3	3	300000	5.47712				"NO" are not									"NO" are not
128	2019-12-25	12	3	1200000	6.07918				128	2019-12-26	29	2	290000	5.4624
																			0.25	1	4	16	64	256				0.25	1	4	16	64	256
																		0	YES	YES	YES	YES	YES	YES			0	NO	YES	YES	YES	YES	YES
																		0.25		YES	YES	YES	YES	YES			0.25		YES	YES	YES	YES	YES
																		1			NO	YES	YES	YES			1			YES	YES	YES	YES
																		4				YES	YES	YES			4				NO	NO	NO
																		16					NO	NO			16					NO	NO
																		64						NO			64						NO
																		Tukey - Kramer Pairwise Comparison									Tukey - Kramer Pairwise Comparison
																		"YES" are statistically different				p < 0.01					"YES" are statistically different				p < 0.01
																		"NO" are not									"NO" are not
																			0.25	1	4	16	64	256				0.25	1	4	16	64	256
																		0	YES	YES	YES	YES	YES	YES			0	NO	YES	YES	YES	YES	YES
																		0.25		YES	YES	YES	YES	YES			0.25		YES	YES	YES	YES	YES
																		1			NO	YES	YES	YES			1			NO	YES	YES	YES
																		4				YES	YES	YES			4				NO	NO	NO
																		16					NO	NO			16					NO	NO
																		64						NO			64						NO

## Sheet: Biofilm
BIOFILM BACTERIA
ANTIBIOTICS ONLY -- NO THERMAL SHOCK
4 HOUR EXPOSURE TIME									24 HOUR EXPOSURE TIME									4 HOUR EXPOSURE TIME									24 HOUR EXPOSURE TIME
antibiotics concentration (mg/ml)	Date	Plate Count	Dilution	CFU/mL	log(CFU/peg)	Average St.Dev.			antibiotics concentration (mg/ml)	Date	Plate Count	Dilution	CFU/mL	log(CFU/peg)	Average St.Dev.			Ciprofloxacin									Ciprofloxacin
0	2019-12-11	18	4	3600000	6.5563	5.89882			0	2019-12-12	15	4	3000000	6.47712	6.58046
0	2019-12-11	9	4	1800000	6.25527	0.542803			0	2019-12-12	44	4	8800000	6.94448	0.38026			Anova: Single Factor									Anova: Single Factor
0	2019-12-11	12	4	2400000	6.38021				0	2019-12-12	36	4	7200000	6.85733
0	2019-12-11	16	4	3200000	6.50515				0	2019-12-12	20	4	4000000	6.60206				SUMMARY					D-time				SUMMARY					D-time
0	2019-12-11	32	3	640000	5.80618				0	2019-12-12	17	4	3400000	6.53148				Groups	Count	Sum	Average	Variance	(min)				Groups	Count	Sum	Average	Variance	(min)
0	2019-12-11	44	3	880000	5.94448				0	2019-12-12	31	4	6200000	6.79239				0	24	141.572	5.89882	0.294635					0	24	157.931	6.58046	0.144597
0	2019-12-11	4	4	800000	5.90309				0	2019-12-12	23	4	4600000	6.66276				0.25	4	21.4143	5.35357	0.0101952	440.166				0.25	4	23.5386	5.88464	0.0202888	2069.51
0	2019-12-11	15	4	3000000	6.47712				0	2019-12-12	12	5	24000000	7.38021				1	4	19.1711	4.79277	0.128506	216.988				1	4	18.6526	4.66314	0.0622652	751.048
0	2019-12-07	18	4	3600000	6.5563				0	2019-12-08	15	4	3000000	6.47712				4	4	18.9657	4.74143	0.211909	207.363				4	4	18.8677	4.71692	0.0281749	772.722
0	2019-12-07	9	4	1800000	6.25527				0	2019-12-08	44	4	8800000	6.94448				16	4	18.6722	4.66804	0.0755656	194.998				16	4	17.4788	4.36969	0.172485	651.357
0	2019-12-07	12	4	2400000	6.38021				0	2019-12-08	36	4	7200000	6.85733				64	4	15.3183	3.82958	0.0214622	115.985				64	4	13.1088	3.27719	0.467992	435.931
0	2019-12-07	16	4	3200000	6.50515				0	2019-12-08	20	4	4000000	6.60206				256	4	15.7163	3.92908	0.258332	121.843				256	4	13.3525	3.33812	0.0872431	444.123
0	2019-12-07	32	3	640000	5.80618				0	2019-12-08	17	4	3400000	6.53148
0	2019-12-07	44	3	880000	5.94448				0	2019-12-08	31	4	6200000	6.79239
0	2019-12-07	4	4	800000	5.90309				0	2019-12-08	23	4	4600000	6.66276				ANOVA									ANOVA
0	2019-12-07	15	4	3000000	6.47712				0	2019-12-08	12	5	24000000	7.38021				Source of Variation	SS	df	MS	F	P-value	F crit			Source of Variation	SS	df	MS	F	P-value	F crit
0	2019-12-26	7	3	140000	5.14613				0	2019-12-27	7	4	1400000	6.14613				Between Groups	28.3928	6	4.73214	21.8132	2.50912e-11	2.32977			Between Groups	77.4086	6	12.9014	90.5583	4.6637e-22	2.32977
0	2019-12-26	9	3	180000	5.25527				0	2019-12-27	4	4	800000	5.90309				Within Groups	8.89451	41	0.216939						Within Groups	5.84109	41	0.142466
0	2019-12-26	6	3	120000	5.07918				0	2019-12-27	8	4	1600000	6.20412
0	2019-12-26	12	3	240000	5.38021				0	2019-12-27	12	4	2400000	6.38021				Total	37.2873	47							Total	83.2497	47
0	2019-12-26	13	3	260000	5.41498				0	2019-12-27	10	4	2000000	6.30103
0	2019-12-26	13	3	260000	5.41498				0	2019-12-27	11	4	2200000	6.34242
0	2019-12-26	12	3	240000	5.38021				0	2019-12-27	8	4	1600000	6.20412				Tukey - Kramer Pairwise Comparison									Tukey - Kramer Pairwise Comparison
0	2019-12-26	35	2	70000	4.8451				0	2019-12-27	45	3	900000	5.95424				"YES" are statistically different				p < 0.05					"YES" are statistically different				p < 0.05
																		"NO" are not									"NO" are not
																			0.25	1	4	16	64	256				0.25	1	4	16	64	256
Ciprofloxacin									Ciprofloxacin									0	NO	YES	YES	YES	YES	YES			0	YES	YES	YES	YES	YES	YES
0.25	2019-10-15	13	3	260000	5.41498	5.35357			0.25	2019-10-16	3	4	600000	5.77815	5.88464			0.25		NO	NO	NO	YES	YES			0.25		YES	YES	YES	YES	YES
0.25	2019-10-15	8	3	160000	5.20412	0.100971			0.25	2019-10-16	4	4	800000	5.90309	0.142439			1			NO	NO	NO	NO			1			NO	NO	YES	YES
0.25	2019-10-15	13	3	260000	5.41498				0.25	2019-10-16	3	4	600000	5.77815				4				NO	NO	NO			4				NO	YES	YES
0.25	2019-10-15	12	3	240000	5.38021				0.25	2019-10-16	6	4	1200000	6.07918				16					NO	NO			16					YES	YES
1	2019-10-15	11	2	22000	4.34244	4.79277			1	2019-10-16	13	2	26000	4.41499	4.66314			64						NO			64						NO
1	2019-10-15	27	2	54000	4.7324	0.358477			1	2019-10-16	18	2	36000	4.55631	0.24953
1	2019-10-15	8	3	160000	5.20412				1	2019-10-16	5	3	100000	5
1	2019-10-15	39	2	78000	4.8921				1	2019-10-16	24	2	48000	4.68125				Tukey - Kramer Pairwise Comparison									Tukey - Kramer Pairwise Comparison
4	2019-10-15	15	2	30000	4.47714	4.74143			4	2019-10-16	16	2	32000	4.50516	4.71692			"YES" are statistically different				p < 0.01					"YES" are statistically different				p < 0.01
4	2019-10-15	11	3	220000	5.34242	0.460336			4	2019-10-16	24	2	48000	4.68125	0.167854			"NO" are not									"NO" are not
4	2019-10-15	35	2	70000	4.8451				4	2019-10-16	4	3	80000	4.9031
4	2019-10-15	10	2	20000	4.30105				4	2019-10-16	3	3	60000	4.77816					0.25	1	4	16	64	256				0.25	1	4	16	64	256
16	2019-10-15	16	2	32000	4.50516	4.66804			16	2019-10-16	16	2	32000	4.50516	4.36969			0	NO	YES	YES	YES	YES	YES			0	NO	YES	YES	YES	YES	YES
16	2019-10-15	17	2	34000	4.53149	0.274892			16	2019-10-16	3	2	6000	3.77822	0.415313			0.25		NO	NO	NO	YES	YES			0.25		YES	YES	YES	YES	YES
16	2019-10-15	6	3	120000	5.07918				16	2019-10-16	28	2	56000	4.7482				1			NO	NO	NO	NO			1			NO	NO	YES	YES
16	2019-10-15	18	2	36000	4.55631				16	2019-10-16	14	2	28000	4.44717				4				NO	NO	NO			4				NO	YES	YES
64	2019-10-15	26	1	5200	3.71609	3.82958			64	2019-10-16	4	1	800	2.90363	3.27719			16					NO	NO			16					YES	YES
64	2019-10-15	5	2	10000	4.00004	0.1465			64	2019-10-16	5	1	1000	3.00043	0.6841			64						NO			64						NO
64	2019-10-15	4	2	8000	3.90314				64	2019-10-16	10	2	20000	4.30105
64	2019-10-15	25	1	5000	3.69906				64	2019-10-16	4	1	800	2.90363
128	2019-10-15	20	2	40000	4.60207	3.92908			128	2019-10-16	4	1	800	2.90363	3.33812
128	2019-10-15	5	2	10000	4.00004	0.508264			128	2019-10-16	18	1	3600	3.55642	0.295369
128	2019-10-15	13	1	2600	3.41514				128	2019-10-16	15	1	3000	3.47727
128	2019-10-15	25	1	5000	3.69906				128	2019-10-16	13	1	2600	3.41514
																		Tobramycin									Tobramycin
																		Anova: Single Factor									Anova: Single Factor
Tobramycin									Tobramycin
0.25	2019-12-11	9	4	1800000	6.25527	5.99753			0.25	2019-12-12	20	4	4000000	6.60206	6.61565			SUMMARY					D-time				SUMMARY					D-time
0.25	2019-12-11	11	4	2200000	6.34242	0.405138			0.25	2019-12-12	40	4	8000000	6.90309	0.160473			Groups	Count	Sum	Average	Variance	(min)				Groups	Count	Sum	Average	Variance	(min)
0.25	2019-12-11	17	4	3400000	6.53148				0.25	2019-12-12	34	4	6800000	6.83251				0	24	141.572	5.89882	0.294635					0	24	157.931	6.58046	0.144597
0.25	2019-12-11	4	4	800000	5.90309				0.25	2019-12-12	27	4	5400000	6.73239				0.25	12	71.9704	5.99753	0.164136	-2431.39				0.25	12	79.3878	6.61565	0.059439	-40925.3
0.25	2019-12-11	12	4	2400000	6.38021				0.25	2019-12-12	14	4	2800000	6.44716				1	4	20.4583	5.11458	0.362405	306.03				1	4	22.628	5.65699	0.00681487	1559.33
0.25	2019-12-11	27	3	540000	5.73239				0.25	2019-12-12	40	4	8000000	6.90309				4	12	49.4767	4.12306	0.49958	135.153				4	12	59.5862	4.96552	0.224466	891.674
0.25	2019-12-11	11	4	2200000	6.34242				0.25	2019-12-12	36	4	7200000	6.85733				16	4	12.8317	3.20793	0.998361	89.1899				16	4	20.7359	5.18397	0.157272	1031.15
0.25	2019-12-11	10	4	2000000	6.30103				0.25	2019-12-12	26	4	5200000	6.716				64	4	12.7447	3.18619	0.819385	88.4749				64	4	16.7127	4.17817	0.300969	599.429
0.25	2019-12-28	27	3	540000	5.73239				0.25	2019-12-29	16	4	3200000	6.50515				256	12	30.798	2.5665	1.05486	72.0219				256	12	40.6643	3.38869	0.328715	451.161
0.25	2019-12-28	16	3	320000	5.50515				0.25	2019-12-29	8	4	1600000	6.20412
0.25	2019-12-28	20	3	400000	5.60206				0.25	2019-12-29	11	4	2200000	6.34242
0.25	2019-12-28	11	3	220000	5.34242				0.25	2019-12-29	11	4	2200000	6.34242				ANOVA									ANOVA
1	2019-12-28	9	2	18000	4.2553	5.11458			1	2019-12-29	18	3	360000	5.5563	5.65699			Source of Variation	SS	df	MS	F	P-value	F crit			Source of Variation	SS	df	MS	F	P-value	F crit
1	2019-12-28	19	3	380000	5.57978	0.602001			1	2019-12-29	21	3	420000	5.62325	0.0825522			Between Groups	132.041	6	22.0068	44.3943	3.87425e-21	2.24172			Between Groups	107.322	6	17.887	101.456	4.68007e-31	2.24172
1	2019-12-28	7	3	140000	5.14613				1	2019-12-29	27	3	540000	5.73239				Within Groups	32.2214	65	0.495713						Within Groups	11.4597	65	0.176303
1	2019-12-28	15	3	300000	5.47712				1	2019-12-29	26	3	520000	5.716
4	2019-12-11	19	2	38000	4.5798	4.12306			4	2019-12-12	20	2	40000	4.60207	4.96552			Total	164.262	71							Total	118.782	71
4	2019-12-11	17	2	34000	4.53149	0.70681			4	2019-12-12	26	2	52000	4.71601	0.473778
4	2019-12-11	4	2	8000	3.90314				4	2019-12-12	27	2	54000	4.7324
4	2019-12-11	10	2	20000	4.30105				4	2019-12-12	26	2	52000	4.71601				Tukey - Kramer Pairwise Comparison									Tukey - Kramer Pairwise Comparison
4	2019-12-11	11	1	2200	3.34262				4	2019-12-12	6	2	12000	4.07922				"YES" are statistically different				p < 0.05					"YES" are statistically different				p < 0.05
4	2019-12-11	11	2	22000	4.34244				4	2019-12-12	6	3	120000	5.07918				"NO" are not									"NO" are not
4	2019-12-11	16	2	32000	4.50516				4	2019-12-12	43	2	86000	4.9345
4	2019-12-11	9	2	18000	4.2553				4	2019-12-12	25	3	500000	5.69897					0.25	1	4	16	64	256				0.25	1	4	16	64	256
4	2019-12-28	27	0	540	2.7332				4	2019-12-29	40	2	80000	4.9031				0	NO	NO	YES	YES	YES	YES			0	YES	YES	YES	YES	YES	YES
4	2019-12-28	10	2	20000	4.30105				4	2019-12-29	7	3	140000	5.14613				0.25		NO	YES	YES	YES	YES			0.25		YES	YES	YES	YES	NO
4	2019-12-28	10	1	2000	3.30125				4	2019-12-29	34	3	680000	5.83251				1			NO	YES	YES	YES			1			NO	NO	NO	NO
4	2019-12-28	12	3	240000	5.38021				4	2019-12-29	7	3	140000	5.14613				4				NO	NO	YES			4				NO	NO	NO
16	2019-12-28	13	0	260	2.41664	3.20793			16	2019-12-29	21	2	42000	4.62326	5.18397			16					NO	NO			16					NO	NO
16	2019-12-28	20	2	40000	4.60207	0.99918			16	2019-12-29	18	3	360000	5.5563	0.396576			64						NO			64						NO
16	2019-12-28	18	0	360	2.55751				16	2019-12-29	9	3	180000	5.25527
16	2019-12-28	9	1	1800	3.25551				16	2019-12-29	10	3	200000	5.30103
64	2019-12-28	18	0	360	2.55751	3.18619			64	2019-12-29	31	1	6200	3.79246	4.17817			Tukey - Kramer Pairwise Comparison									Tukey - Kramer Pairwise Comparison
64	2019-12-28	15	2	30000	4.47714	0.905199			64	2019-12-29	40	2	80000	4.9031	0.548607			"YES" are statistically different				p < 0.01					"YES" are statistically different				p < 0.01
64	2019-12-28	71	0	1420	3.15259				64	2019-12-29	10	2	20000	4.30105				"NO" are not									"NO" are not
64	2019-12-28	18	0	360	2.55751				64	2019-12-29	26	1	5200	3.71609
128	2019-12-11	38	0	760	2.88138	2.79982			128	2019-12-12	10	1	2000	3.30125	3.38869				0.25	1	4	16	64	256				0.25	1	4	16	64	256
128	2019-12-11	6	1	1200	3.07954	0.664656			128	2019-12-12	8	1	1600	3.20439	0.573337			0	NO	NO	YES	YES	YES	YES			0	YES	YES	YES	YES	YES	YES
128	2019-12-11	9	2	18000	4.2553				128	2019-12-12	3	1	600	2.77887				0.25		NO	YES	YES	YES	YES			0.25		YES	YES	YES	YES	NO
128	2019-12-11	4	1	800	2.90363				128	2019-12-12	4	1	800	2.90363				1			NO	YES	YES	YES			1			NO	NO	NO	NO
128	2019-12-11	17	0	340	2.53275				128	2019-12-12	4	1	800	2.90363				4				NO	NO	YES			4				NO	NO	NO
128	2019-12-11	7	1	1400	3.14644				128	2019-12-12	19	1	3800	3.5799				16					NO	NO			16					NO	NO
128	2019-12-11	25	0	500	2.69984				128	2019-12-12	3	1	600	2.77887				64						NO			64						NO
128	2019-12-11	5	1	1000	3.00043				128	2019-12-12	7	2	14000	4.14616
128	2019-12-28	0	0	0					128	2019-12-29	26	1	5200	3.71609
128	2019-12-28	20	0	400	2.60314				128	2019-12-29	33	1	6600	3.81961
128	2019-12-28	6	0	120	2.08279				128	2019-12-29	17	2	34000	4.53149
128	2019-12-28	2	0	40	1.61278				128	2019-12-29	5	1	1000	3.00043
																		Erythromycin									Erythromycin
Erythromycin									Erythromycin									Anova: Single Factor									Anova: Single Factor
0.25	2019-12-26	12	2	24000	4.38023	4.59721			0.25	2019-12-27	25	3	500000	5.69897	5.72224
0.25	2019-12-26	25	2	50000	4.69898	0.177481			0.25	2019-12-27	4	4	800000	5.90309	0.123373			SUMMARY					D-time				SUMMARY					D-time
0.25	2019-12-26	30	2	60000	4.77816				0.25	2019-12-27	22	3	440000	5.64345				Groups	Count	Sum	Average	Variance	(min)				Groups	Count	Sum	Average	Variance	(min)
0.25	2019-12-26	17	2	34000	4.53149				0.25	2019-12-27	22	3	440000	5.64345				0	24	141.572	5.89882	0.294635					0	24	157.931	6.58046	0.144597
1	2019-12-26	7	2	14000	4.14616	4.39621			1	2019-12-27	10	3	200000	5.30103	5.3805			0.25	4	18.3889	4.59721	0.0314996	184.388				0.25	4	22.889	5.72224	0.015221	1677.9
1	2019-12-26	26	2	52000	4.71601	0.329857			1	2019-12-27	9	3	180000	5.25527	0.165704			1	4	17.5849	4.39621	0.108806	159.722				1	4	21.522	5.3805	0.027458	1200.04
1	2019-12-26	22	2	44000	4.64346				1	2019-12-27	21	3	420000	5.62325				4	4	16.9159	4.22897	0.051445	143.725				4	4	21.1853	5.29633	0.0658001	1121.38
1	2019-12-26	6	2	12000	4.07922				1	2019-12-27	11	3	220000	5.34242				16	4	17.3132	4.3283	0.144523	152.816				16	4	19.625	4.90625	0.0914464	860.106
4	2019-12-26	4	2	8000	3.90314	4.22897			4	2019-12-27	6	3	120000	5.07918	5.29633			64	4	14.692	3.67301	0.155234	107.826				64	4	16.4691	4.11728	0.103034	584.61
4	2019-12-26	13	2	26000	4.41499	0.226815			4	2019-12-27	19	3	380000	5.57978	0.256515			256	4	15.5723	3.89307	0.114009	119.656				256	4	13.9201	3.48002	0.31651	464.45
4	2019-12-26	11	2	22000	4.34244				4	2019-12-27	6	3	120000	5.07918
4	2019-12-26	9	2	18000	4.2553				4	2019-12-27	14	3	280000	5.44716
16	2019-12-26	12	2	24000	4.38023	4.3283			16	2019-12-27	33	2	66000	4.81955	4.90625			ANOVA									ANOVA
16	2019-12-26	21	2	42000	4.62326	0.380162			16	2019-12-27	11	3	220000	5.34242	0.302401			Source of Variation	SS	df	MS	F	P-value	F crit			Source of Variation	SS	df	MS	F	P-value	F crit
16	2019-12-26	17	2	34000	4.53149				16	2019-12-27	22	2	44000	4.64346				Between Groups	37.5372	6	6.25619	29.8498	1.78724e-13	2.32977			Between Groups	51.9206	6	8.65343	68.4376	8.79163e-20	2.32977
16	2019-12-26	30	1	6000	3.77822				16	2019-12-27	33	2	66000	4.81955				Within Groups	8.59314	41	0.209589						Within Groups	5.18415	41	0.126443
64	2019-12-26	4	2	8000	3.90314	3.67301			64	2019-12-27	33	1	6600	3.81961	4.11728
64	2019-12-26	16	1	3200	3.50529	0.393997			64	2019-12-27	17	2	34000	4.53149	0.320989			Total	46.1303	47							Total	57.1047	47
64	2019-12-26	6	2	12000	4.07922				64	2019-12-27	41	1	8200	3.91387
64	2019-12-26	8	1	1600	3.20439				64	2019-12-27	8	2	16000	4.20415
128	2019-12-26	9	2	18000	4.2553	3.89307			128	2019-12-27	7	2	14000	4.14616	3.48002			Tukey - Kramer Pairwise Comparison									Tukey - Kramer Pairwise Comparison
128	2019-12-26	6	2	12000	4.07922	0.337652			128	2019-12-27	13	1	2600	3.41514	0.562593			"YES" are statistically different				p < 0.05					"YES" are statistically different				p < 0.05
128	2019-12-26	16	1	3200	3.50529				128	2019-12-27	19	1	3800	3.5799				"NO" are not									"NO" are not
128	2019-12-26	27	1	5400	3.73247				128	2019-12-27	3	1	600	2.77887
																			0.25	1	4	16	64	256				0.25	1	4	16	64	256
																		0	YES	YES	YES	YES	YES	YES			0	YES	YES	YES	YES	YES	YES
																		0.25		NO	YES	YES	YES	YES			0.25		NO	NO	YES	YES	YES
																		1			YES	YES	YES	YES			1			NO	NO	YES	YES
																		4				YES	YES	YES			4				NO	YES	YES
																		16					YES	YES			16					YES	YES
																		64						YES			64						NO
																		Tukey - Kramer Pairwise Comparison									Tukey - Kramer Pairwise Comparison
																		"YES" are statistically different				p < 0.01					"YES" are statistically different				p < 0.01
																		"NO" are not									"NO" are not
																			0.25	1	4	16	64	256				0.25	1	4	16	64	256
																		0	YES	YES	YES	YES	YES	YES			0	YES	YES	YES	YES	YES	YES
																		0.25		NO	YES	YES	YES	YES			0.25		NO	NO	NO	YES	YES
																		1			YES	YES	YES	YES			1			NO	NO	YES	YES
																		4				YES	YES	YES			4				NO	YES	YES
																		16					YES	YES			16					NO	YES
																		64						YES			64						NO

## Sheet: TS+Cipro
BIOFILM BACTERIA
CIPROFLOXACIN + THERMAL SHOCK
4 HOUR EXPOSURE TIME								24 HOUR EXPOSURE TIME									4 HOUR EXPOSURE TIME								24 HOUR EXPOSURE TIME
antibiotics concentration (mg/ml)	Date	Plate Count	Dilution	CFU/mL	log(CFU/peg)	Average St.Dev.		antibiotics concentration (mg/ml)	Date	Plate Count	Dilution	CFU/mL	log(CFU/peg)	Average St.Dev.
70 C / 1 min Thermal Shock								70 C / 1 min Thermal Shock									70 C / 1 min Thermal Shock								70 C / 1 min Thermal Shock
0	2019-10-22	0	0	0		2.04684		0	2019-10-23	37	1	7400	3.86929	4.00644
0	2019-10-22	9	0	180	2.25768	0.541852		0	2019-10-23	3	3	60000	4.77816	0.769397			Anova: Single Factor								Anova: Single Factor
0	2019-10-22	5	0	100	2.00432			0	2019-10-23	8	2	16000	4.20415
0	2019-10-22	20	0	400	2.60314			0	2019-10-23	4	3	80000	4.9031				SUMMARY								SUMMARY
0	2019-10-22	1	0	20	1.32222			0	2019-10-23	8	1	1600	3.20439				Groups	Count	Sum	Average	Variance				Groups	Count	Sum	Average	Variance
0	2019-10-22	0	0	0				0	2019-10-23	6	1	1200	3.07954				Control	24	141.572	5.89882	0.294635				Control	24	157.931	6.58046	0.144597
0	2019-10-22	0	0	0				0	2019-10-23	0	0	0					Shock Only	8	8.18736	1.02342	1.32285				Shock Only	8	24.0386	3.00483	3.86245
0	2019-10-22	0	0	0				0	2019-10-23	0	0	0					0.25	8	8.35302	1.04413	1.34522				0.25	8	3.2307	0.403838	0.5837
0.25	2019-10-22	2	0	40	1.61278	2.08825		0.25	2019-10-23	1	0	20	1.32222	1.61535			4	8	7.45353	0.931691	1.15182				4	8	0	0	0
0.25	2019-10-22	28	0	560	2.74896	0.481302		0.25	2019-10-23	4	0	80	1.90849	0.414552			128	8	0	0	0				128	8	0	0	0
0.25	2019-10-22	4	0	80	1.90849			0.25	2019-10-23	0	0	0						56
0.25	2019-10-22	6	0	120	2.08279			0.25	2019-10-23	0	0	0
0.25	2019-10-22	0	0	0				0.25	2019-10-23	0	0	0					ANOVA								ANOVA
0.25	2019-10-22	0	0	0				0.25	2019-10-23	0	0	0					Source of Variation	SS	df	MS	F	P-value	F crit		Source of Variation	SS	df	MS	F	P-value	F crit
0.25	2019-10-22	0	0	0				0.25	2019-10-23	0	0	0					Between Groups	369.652	4	92.4129	140.622	6.9346e-27	2.5534		Between Groups	500.31	4	125.078	185.172	1.06014e-29	2.5534
0.25	2019-10-22	0	0	0				0.25	2019-10-23	0	0	0					Within Groups	33.5158	51	0.657173					Within Groups	34.4488	51	0.675467
4	2019-10-22	3	0	60	1.78533	1.86338		4	2019-10-23	0	0	0	0	0
4	2019-10-22	1	0	20	1.32222	0.610554		4	2019-10-23	0	0	0	0	0			Total	403.168	55						Total	534.759	55
4	2019-10-22	27	0	540	2.7332			4	2019-10-23	0	0	0	0
4	2019-10-22	2	0	40	1.61278			4	2019-10-23	0	0	0	0				Tukey - Kramer Pairwise Comparison									Tukey - Kramer Pairwise Comparison
4	2019-10-22	0	0	0				4	2019-10-23	0	0	0	0				"YES" are statistically different				p < 0.05					"YES" are statistically different				p < 0.05
4	2019-10-22	0	0	0				4	2019-10-23	0	0	0	0				"NO" are not									"NO" are not
4	2019-10-22	0	0	0				4	2019-10-23	0	0	0	0
4	2019-10-22	0	0	0				4	2019-10-23	0	0	0	0					Shock Only	0.25	4	128					Shock Only	0.25	4	128
128	2019-10-22	0	0	0	0	0		128	2019-10-23	0	0	0	0	0			Control	YES	YES	YES	YES				Control	YES	YES	YES	YES
128	2019-10-22	0	0	0	0	0		128	2019-10-23	0	0	0	0	0			Shock Only		NO	YES	YES				Shock Only		YES	YES	YES
128	2019-10-22	0	0	0	0			128	2019-10-23	0	0	0	0				0.25			YES	YES				0.25			NO	NO
128	2019-10-22	0	0	0	0			128	2019-10-23	0	0	0	0				4				YES				4				NO
128	2019-10-22	0	0	0	0			128	2019-10-23	0	0	0	0
128	2019-10-22	0	0	0	0			128	2019-10-23	0	0	0	0
128	2019-10-22	0	0	0	0			128	2019-10-23	0	0	0	0				Tukey - Kramer Pairwise Comparison									Tukey - Kramer Pairwise Comparison
128	2019-10-22	0	0	0	0			128	2019-10-23	0	0	0	0				"YES" are statistically different				p < 0.01					"YES" are statistically different				p < 0.01
																	"NO" are not									"NO" are not
																		Shock Only	0.25	4	128					Shock Only	0.25	4	128
																	Control	YES	NO	YES	YES				Control	YES	YES	YES	YES
																	Shock Only		NO	YES	YES				Shock Only		YES	YES	YES
																	0.25			YES	YES				0.25			NO	NO
																	4				YES				4				NO
70 C / 5 min Thermal Shock								70 C / 5 min Thermal Shock									70 C / 5 min Thermal Shock								70 C / 5 min Thermal Shock
0	2019-10-22	0	0	0	0	0		0	2019-10-23	0	0	0	0	0
0	2019-10-22	0	0	0	0	0		0	2019-10-23	0	0	0	0	0			Anova: Single Factor								Anova: Single Factor
0	2019-10-22	0	0	0	0			0	2019-10-23	0	0	0	0
0	2019-10-22	0	0	0	0			0	2019-10-23	0	0	0	0				SUMMARY								SUMMARY
0	2019-10-22	0	0	0	0			0	2019-10-23	0	0	0	0				Groups	Count	Sum	Average	Variance				Groups	Count	Sum	Average	Variance
0	2019-10-22	0	0	0	0			0	2019-10-23	0	0	0	0				Control	24	141.572	5.89882	0.294635				Control	24	157.931	6.58046	0.144597
0	2019-10-22	0	0	0	0			0	2019-10-23	0	0	0	0				Shock Only	8	0	0	0				Shock Only	8	0	0	0
0	2019-10-22	0	0	0	0			0	2019-10-23	0	0	0	0				0.25	8	0	0	0				0.25	8	0	0	0
0.25	2019-10-22	0	0	0	0	0		0.25	2019-10-23	0	0	0	0	0			4	8	0	0	0				4	8	0	0	0
0.25	2019-10-22	0	0	0	0	0		0.25	2019-10-23	0	0	0	0	0			128	8	0	0	0				128	8	0	0	0
0.25	2019-10-22	0	0	0	0			0.25	2019-10-23	0	0	0	0
0.25	2019-10-22	0	0	0	0			0.25	2019-10-23	0	0	0	0
0.25	2019-10-22	0	0	0	0			0.25	2019-10-23	0	0	0	0				ANOVA								ANOVA
0.25	2019-10-22	0	0	0	0			0.25	2019-10-23	0	0	0	0				Source of Variation	SS	df	MS	F	P-value	F crit		Source of Variation	SS	df	MS	F	P-value	F crit
0.25	2019-10-22	0	0	0	0			0.25	2019-10-23	0	0	0	0				Between Groups	477.203	4	119.301	897.847	1.39653e-46	2.5534		Between Groups	593.862	4	148.466	2276.71	8.6741e-57	2.5534
0.25	2019-10-22	0	0	0	0			0.25	2019-10-23	0	0	0	0				Within Groups	6.7766	51	0.132874					Within Groups	3.32574	51	0.0652105
4	2019-10-22	0	0	0	0	0		4	2019-10-23	0	0	0	0	0
4	2019-10-22	0	0	0	0	0		4	2019-10-23	0	0	0	0	0			Total	483.98	55						Total	597.188	55
4	2019-10-22	0	0	0	0			4	2019-10-23	0	0	0	0
4	2019-10-22	0	0	0	0			4	2019-10-23	0	0	0	0				Tukey - Kramer Pairwise Comparison									Tukey - Kramer Pairwise Comparison
4	2019-10-22	0	0	0	0			4	2019-10-23	0	0	0	0				"YES" are statistically different				p < 0.05					"YES" are statistically different				p < 0.05
4	2019-10-22	0	0	0	0			4	2019-10-23	0	0	0	0				"NO" are not									"NO" are not
4	2019-10-22	0	0	0	0			4	2019-10-23	0	0	0	0
4	2019-10-22	0	0	0	0			4	2019-10-23	0	0	0	0					Shock Only	0.25	4	128					Shock Only	0.25	4	128
128	2019-10-22	0	0	0	0	0		128	2019-10-23	0	0	0	0	0			Control	YES	YES	YES	YES				Control	YES	YES	YES	YES
128	2019-10-22	0	0	0	0	0		128	2019-10-23	0	0	0	0	0			Shock Only		NO	NO	NO				Shock Only		NO	NO	NO
128	2019-10-22	0	0	0	0			128	2019-10-23	0	0	0	0				0.25			NO	NO				0.25			NO	NO
128	2019-10-22	0	0	0	0			128	2019-10-23	0	0	0	0				4				NO				4				NO
128	2019-10-22	0	0	0	0			128	2019-10-23	0	0	0	0
128	2019-10-22	0	0	0	0			128	2019-10-23	0	0	0	0
128	2019-10-22	0	0	0	0			128	2019-10-23	0	0	0	0				Tukey - Kramer Pairwise Comparison									Tukey - Kramer Pairwise Comparison
128	2019-10-22	0	0	0	0			128	2019-10-23	0	0	0	0				"YES" are statistically different				p < 0.01					"YES" are statistically different				p < 0.01
																	"NO" are not									"NO" are not
																		Shock Only	0.25	4	128					Shock Only	0.25	4	128
																	Control	YES	YES	YES	YES				Control	YES	YES	YES	YES
																	Shock Only		NO	NO	NO				Shock Only		NO	NO	NO
																	0.25			NO	NO				0.25			NO	NO
																	4				NO				4				NO
60 C / 1 min Thermal Shock								60 C / 1 min Thermal Shock									60 C / 1 min Thermal Shock								60 C / 1 min Thermal Shock
0	2019-10-29	46	1	9200	3.96384	4.12255		0	2019-10-30	34	4	6800000	6.83251	6.17666
0	2019-10-29	20	2	40000	4.60207	0.389		0	2019-10-30	10	3	200000	5.30103	0.741307			Anova: Single Factor								Anova: Single Factor
0	2019-10-29	10	2	20000	4.30105			0	2019-10-30	29	4	5800000	6.76343
0	2019-10-29	8	2	16000	4.20415			0	2019-10-30	19	4	3800000	6.57978				SUMMARY								SUMMARY
0	2019-10-29	32	1	6400	3.80625			0	2019-10-30	9	3	180000	5.25527				Groups	Count	Sum	Average	Variance				Groups	Count	Sum	Average	Variance
0	2019-10-29	11	2	22000	4.34244			0	2019-10-30	10	3	200000	5.30103				Control	24	141.572	5.89882	0.294635				Control	24	157.931	6.58046	0.144597
0	2019-10-29	12	1	2400	3.38039			0	2019-10-30	25	4	5000000	6.69897				Shock Only	8	32.9804	4.12255	0.151321				Shock Only	8	49.4133	6.17666	0.549536
0	2019-10-29	12	2	24000	4.38023			0	2019-10-30	24	4	4800000	6.68124				0.25	8	31.3715	3.92144	0.045716				0.25	8	47.1788	5.89736	0.104311
0.25	2019-10-29	5	2	10000	4.00004	3.92144		0.25	2019-10-30	8	3	160000	5.20412	5.89736			4	8	26.6566	3.33207	0.141041				4	8	13.2776	1.6597	0.225835
0.25	2019-10-29	8	2	16000	4.20415	0.213813		0.25	2019-10-30	37	3	740000	5.86923	0.322972			128	8	24.3518	3.04398	0.0718954				128	8	14.8546	1.85683	0.454147
0.25	2019-10-29	5	2	10000	4.00004			0.25	2019-10-30	34	3	680000	5.83251
0.25	2019-10-29	4	2	8000	3.90314			0.25	2019-10-30	31	3	620000	5.79239
0.25	2019-10-29	17	1	3400	3.53161			0.25	2019-10-30	7	4	1400000	6.14613				ANOVA								ANOVA
0.25	2019-10-29	6	2	12000	4.07922			0.25	2019-10-30	9	4	1800000	6.25527				Source of Variation	SS	df	MS	F	P-value	F crit		Source of Variation	SS	df	MS	F	P-value	F crit
0.25	2019-10-29	45	1	9000	3.95429			0.25	2019-10-30	6	4	1200000	6.07918				Between Groups	78.2165	4	19.5541	103.382	8.11033e-24	2.5534		Between Groups	245.638	4	61.4094	247.334	1.0171e-32	2.5534
0.25	2019-10-29	25	1	5000	3.69906			0.25	2019-10-30	5	4	1000000	6				Within Groups	9.64641	51	0.189145					Within Groups	12.6625	51	0.248285
4	2019-10-29	12	1	2400	3.38039	3.33207		4	2019-10-30	1	0	20	1.32222	1.6597
4	2019-10-29	8	1	1600	3.20439	0.375554		4	2019-10-30	1	0	20	1.32222	0.475221			Total	87.8629	55						Total	258.3	55
4	2019-10-29	18	1	3600	3.55642			4	2019-10-30	3	0	60	1.78533
4	2019-10-29	3	1	600	2.77887			4	2019-10-30	2	0	40	1.61278				Tukey - Kramer Pairwise Comparison									Tukey - Kramer Pairwise Comparison
4	2019-10-29	5	2	10000	4.00004			4	2019-10-30	1	0	20	1.32222				"YES" are statistically different				p < 0.05					"YES" are statistically different				p < 0.05
4	2019-10-29	17	1	3400	3.53161			4	2019-10-30	1	0	20	1.32222				"NO" are not									"NO" are not
4	2019-10-29	8	1	1600	3.20439			4	2019-10-30	24	0	480	2.68215
4	2019-10-29	5	1	1000	3.00043			4	2019-10-30	4	0	80	1.90849					Shock Only	0.25	4	128					Shock Only	0.25	4	128
128	2019-10-29	30	0	600	2.77887	3.04398		128	2019-10-30	1	0	20	1.32222	1.85683			Control	YES	YES	YES	YES				Control	NO	YES	YES	YES
128	2019-10-29	4	1	800	2.90363	0.268133		128	2019-10-30	2	0	40	1.61278	0.673904			Shock Only		NO	YES	YES				Shock Only		NO	YES	YES
128	2019-10-29	4	1	800	2.90363			128	2019-10-30	1	0	20	1.32222				0.25			NO	YES				0.25			YES	YES
128	2019-10-29	36	0	720	2.85794			128	2019-10-30	2	0	40	1.61278				4				NO				4				NO
128	2019-10-29	4	1	800	2.90363			128	2019-10-30	9	0	180	2.25768
128	2019-10-29	18	1	3600	3.55642			128	2019-10-30	7	0	140	2.14922
128	2019-10-29	7	1	1400	3.14644			128	2019-10-30	9	1	1800	3.25551				Tukey - Kramer Pairwise Comparison									Tukey - Kramer Pairwise Comparison
128	2019-10-29	10	1	2000	3.30125			128	2019-10-30	1	0	20	1.32222				"YES" are statistically different				p < 0.01					"YES" are statistically different				p < 0.01
																	"NO" are not									"NO" are not
																		Shock Only	0.25	4	128					Shock Only	0.25	4	128
																	Control	YES	YES	YES	YES				Control	NO	NO	YES	YES
																	Shock Only		NO	YES	YES				Shock Only		NO	YES	YES
																	0.25			NO	YES				0.25			YES	YES
																	4				NO				4				NO
60 C / 5 min Thermal Shock								60 C / 5 min Thermal Shock									60 C / 5 min Thermal Shock								60 C / 5 min Thermal Shock
0	2019-10-29	5	1	1000	3.00043	2.88389		0	2019-10-30	16	3	320000	5.50515	5.49033
0	2019-10-29	8	0	160	2.20683	0.389027		0	2019-10-30	16	3	320000	5.50515	0.13675			Anova: Single Factor								Anova: Single Factor
0	2019-10-29	33	0	660	2.8202			0	2019-10-30	19	3	380000	5.57978
0	2019-10-29	13	0	260	2.41664			0	2019-10-30	20	3	400000	5.60206				SUMMARY								SUMMARY
0	2019-10-29	8	1	1600	3.20439			0	2019-10-30	24	3	480000	5.68124				Groups	Count	Sum	Average	Variance				Groups	Count	Sum	Average	Variance
0	2019-10-29	6	1	1200	3.07954			0	2019-10-30	10	3	200000	5.30103				Control	24	141.572	5.89882	0.294635				Control	24	157.931	6.58046	0.144597
0	2019-10-29	50	0	1000	3.00043			0	2019-10-30	14	3	280000	5.44716				Shock Only	8	23.0711	2.88389	0.151342				Shock Only	8	43.9226	5.49033	0.0187005
0	2019-10-29	11	1	2200	3.34262			0	2019-10-30	10	3	200000	5.30103				0.25	8	22.2771	2.78464	0.175863				0.25	8	35.1975	4.39969	0.441485
0.25	2019-10-29	24	1	4800	3.68133	2.78464		0.25	2019-10-30	16	2	32000	4.50516	4.39969			4	8	14.5349	1.81686	0.704601				4	8	6.80136	0.85017	0.854724
0.25	2019-10-29	7	1	1400	3.14644	0.41936		0.25	2019-10-30	6	3	120000	5.07918	0.664443			128	8	15.5593	1.94491	0.67193				128	8	2.935	0.366875	0.467508
0.25	2019-10-29	15	0	300	2.47857			0.25	2019-10-30	39	1	7800	3.89215
0.25	2019-10-29	19	0	380	2.58092			0.25	2019-10-30	23	2	46000	4.66277
0.25	2019-10-29	20	0	400	2.60314			0.25	2019-10-30	5	1	1000	3.00043				ANOVA								ANOVA
0.25	2019-10-29	15	0	300	2.47857			0.25	2019-10-30	14	2	28000	4.44717				Source of Variation	SS	df	MS	F	P-value	F crit		Source of Variation	SS	df	MS	F	P-value	F crit
0.25	2019-10-29	22	0	440	2.64444			0.25	2019-10-30	3	3	60000	4.77816				Between Groups	179.36	4	44.8399	122.273	1.76611e-25	2.5534		Between Groups	354.553	4	88.6382	286.062	2.97085e-34	2.5534
0.25	2019-10-29	23	0	460	2.6637			0.25	2019-10-30	34	2	68000	4.83252				Within Groups	18.7027	51	0.36672					Within Groups	15.8027	51	0.309856
4	2019-10-29	12	0	240	2.38202	2.07641		4	2019-10-30	0	0	0		1.70034
4	2019-10-29	2	0	40	1.61278	0.439632		4	2019-10-30	0	0	0		0.25868			Total	198.062	55						Total	370.355	55
4	2019-10-29	0	0	0				4	2019-10-30	0	0	0
4	2019-10-29	2	0	40	1.61278			4	2019-10-30	0	0	0					Tukey - Kramer Pairwise Comparison									Tukey - Kramer Pairwise Comparison
4	2019-10-29	2	0	40	1.61278	0.875		4	2019-10-30	3	0	60	1.78533				"YES" are statistically different				p < 0.05					"YES" are statistically different				p < 0.05
4	2019-10-29	17	0	340	2.53275			4	2019-10-30	1	0	20	1.32222				"NO" are not									"NO" are not
4	2019-10-29	10	0	200	2.3032			4	2019-10-30	4	0	80	1.90849
4	2019-10-29	15	0	300	2.47857			4	2019-10-30	3	0	60	1.78533					Shock Only	0.25	4	128					Shock Only	0.25	4	128
128	2019-10-29	0	0	0		2.22275		128	2019-10-30	0	0	0		1.4675			Control	YES	YES	YES	YES				Control	YES	YES	YES	YES
128	2019-10-29	10	0	200	2.3032	0.251815		128	2019-10-30	0	0	0		0.20546			Shock Only		NO	YES	YES				Shock Only		YES	YES	YES
128	2019-10-29	16	0	320	2.50651			128	2019-10-30	0	0	0					0.25			YES	NO				0.25			YES	YES
128	2019-10-29	6	0	120	2.08279			128	2019-10-30	0	0	0					4				NO				4				NO
128	2019-10-29	12	0	240	2.38202			128	2019-10-30	0	0	0
128	2019-10-29	3	0	60	1.78533			128	2019-10-30	0	0	0
128	2019-10-29	6	0	120	2.08279			128	2019-10-30	2	0	40	1.61278				Tukey - Kramer Pairwise Comparison									Tukey - Kramer Pairwise Comparison
128	2019-10-29	13	0	260	2.41664			128	2019-10-30	1	0	20	1.32222				"YES" are statistically different				p < 0.01					"YES" are statistically different				p < 0.01
																	"NO" are not									"NO" are not
																		Shock Only	0.25	4	128					Shock Only	0.25	4	128
																	Control	YES	YES	YES	YES				Control	YES	YES	YES	YES
																	Shock Only		NO	YES	NO				Shock Only		YES	YES	YES
																	0.25			NO	NO				0.25			YES	YES
																	4				NO				4				NO
60 C / 10 min Thermal Shock								60 C / 10 min Thermal Shock									60 C / 10 min Thermal Shock								60 C / 10 min Thermal Shock
0	2019-10-29	1	0	20	1.32222	1.70107		0	2019-10-30	9	3	180000	5.25527	5.33426
0	2019-10-29	3	0	60	1.78533	0.332321		0	2019-10-30	11	3	220000	5.34242	0.0903569			Anova: Single Factor								Anova: Single Factor
0	2019-10-29	6	0	120	2.08279			0	2019-10-30	14	3	280000	5.44716
0	2019-10-29	9	0	180	2.25768			0	2019-10-30	14	3	280000	5.44716				SUMMARY								SUMMARY
0	2019-10-29	2	0	40	1.61278			0	2019-10-30	8	3	160000	5.20412				Groups	Count	Sum	Average	Variance				Groups	Count	Sum	Average	Variance
0	2019-10-29	2	0	40	1.61278			0	2019-10-30	12	3	240000	5.38021				Control	24	141.572	5.89882	0.294635				Control	24	157.931	6.58046	0.144597
0	2019-10-29	1	0	20	1.32222			0	2019-10-30	11	3	220000	5.34242				Shock Only	8	13.6086	1.70107	0.110437				Shock Only	8	42.6741	5.33426	0.00816438
0	2019-10-29	2	0	40	1.61278			0	2019-10-30	9	3	180000	5.25527				0.25	8	6.63057	0.828822	0.827549				0.25	8	14.668	1.8335	4.13903
0.25	2019-10-29	0	0	0		1.65764		0.25	2019-10-30	27	2	54000	4.7324	3.667			4	8	1.61278	0.201598	0.325134				4	8	0	0	0
0.25	2019-10-29	0	0	0		0.314791		0.25	2019-10-30	32	1	6400	3.80625	0.832548			128	8	0	0	0				128	8	0	0	0
0.25	2019-10-29	0	0	0				0.25	2019-10-30	28	0	560	2.74896
0.25	2019-10-29	0	0	0				0.25	2019-10-30	12	1	2400	3.38039
0.25	2019-10-29	2	0	40	1.61278			0.25	2019-10-30	0	0	0					ANOVA								ANOVA
0.25	2019-10-29	2	0	40	1.61278			0.25	2019-10-30	0	0	0					Source of Variation	SS	df	MS	F	P-value	F crit		Source of Variation	SS	df	MS	F	P-value	F crit
0.25	2019-10-29	6	0	120	2.08279			0.25	2019-10-30	0	0	0					Between Groups	387.16	4	96.79	316.056	2.60192e-35	2.5534		Between Groups	466.242	4	116.561	183.724	1.27783e-29	2.5534
0.25	2019-10-29	1	0	20	1.32222			0.25	2019-10-30	0	0	0					Within Groups	15.6184	51	0.306244					Within Groups	32.3561	51	0.634433
4	2019-10-29	0	0	0		1.61278		4	2019-10-30	0	0	0	0	0
4	2019-10-29	2	0	40	1.61278	#DIV/0!		4	2019-10-30	0	0	0	0	0			Total	402.779	55						Total	498.598	55
4	2019-10-29	0	0	0				4	2019-10-30	0	0	0	0
4	2019-10-29	0	0	0				4	2019-10-30	0	0	0	0				Tukey - Kramer Pairwise Comparison									Tukey - Kramer Pairwise Comparison
4	2019-10-29	0	0	0				4	2019-10-30	0	0	0	0				"YES" are statistically different				p < 0.05					"YES" are statistically different				p < 0.05
4	2019-10-29	0	0	0				4	2019-10-30	0	0	0	0				"NO" are not									"NO" are not
4	2019-10-29	0	0	0				4	2019-10-30	0	0	0	0
4	2019-10-29	0	0	0				4	2019-10-30	0	0	0	0					Shock Only	0.25	4	128					Shock Only	0.25	4	128
128	2019-10-29	0	0	0	0	0		128	2019-10-30	0	0	0	0	0			Control	YES	YES	YES	YES				Control	YES	YES	YES	YES
128	2019-10-29	0	0	0	0	0		128	2019-10-30	0	0	0	0	0			Shock Only		YES	YES	YES				Shock Only		YES	YES	YES
128	2019-10-29	0	0	0	0			128	2019-10-30	0	0	0	0				0.25			NO	YES				0.25			YES	YES
128	2019-10-29	0	0	0	0			128	2019-10-30	0	0	0	0				4				NO				4				NO
128	2019-10-29	0	0	0	0			128	2019-10-30	0	0	0	0
128	2019-10-29	0	0	0	0			128	2019-10-30	0	0	0	0
128	2019-10-29	0	0	0	0			128	2019-10-30	0	0	0	0				Tukey - Kramer Pairwise Comparison									Tukey - Kramer Pairwise Comparison
128	2019-10-29	0	0	0	0			128	2019-10-30	0	0	0	0				"YES" are statistically different				p < 0.01					"YES" are statistically different				p < 0.01
																	"NO" are not									"NO" are not
																		Shock Only	0.25	4	128					Shock Only	0.25	4	128
																	Control	YES	YES	YES	YES				Control	YES	YES	YES	YES
																	Shock Only		NO	YES	YES				Shock Only		YES	YES	YES
																	0.25			NO	NO				0.25			YES	YES
																	4				NO				4				NO
80 C / 1 min Thermal Shock								80 C / 1 min Thermal Shock									80 C / 1 min Thermal Shock								80 C / 1 min Thermal Shock
0	2019-10-22	0	0	0		1.32222		0	2019-10-23	0	0	0		3.03024
0	2019-10-22	1	0	20	1.32222	#DIV/0!		0	2019-10-23	26	1	5200	3.71609	0.969935			Anova: Single Factor								Anova: Single Factor
0	2019-10-22	0	0	0				0	2019-10-23	11	0	220	2.34439
0	2019-10-22	0	0	0				0	2019-10-23	0	0	0					SUMMARY								SUMMARY
0	2019-10-22	0	0	0				0	2019-10-23	0	0	0					Groups	Count	Sum	Average	Variance				Groups	Count	Sum	Average	Variance
0	2019-10-22	0	0	0				0	2019-10-23	0	0	0					Control	24	141.572	5.89882	0.294635				Control	24	157.931	6.58046	0.144597
0	2019-10-22	0	0	0				0	2019-10-23	0	0	0					Shock Only	8	1.32222	0.165277	0.218533				Shock Only	8	6.06048	0.75756	2.10204
0	2019-10-22	0	0	0				0	2019-10-23	0	0	0					0.25	8	0	0	0				0.25	8	0	0	0
0.25	2019-10-22	0	0	0	0	0		0.25	2019-10-23	0	0	0	0	0			4	8	0	0	0				4	8	0	0	0
0.25	2019-10-22	0	0	0	0	0		0.25	2019-10-23	0	0	0	0	0			128	8	0	0	0				128	8	0	0	0
0.25	2019-10-22	0	0	0	0			0.25	2019-10-23	0	0	0	0
0.25	2019-10-22	0	0	0	0			0.25	2019-10-23	0	0	0	0
0.25	2019-10-22	0	0	0	0			0.25	2019-10-23	0	0	0	0				ANOVA								ANOVA
0.25	2019-10-22	0	0	0	0			0.25	2019-10-23	0	0	0	0				Source of Variation	SS	df	MS	F	P-value	F crit		Source of Variation	SS	df	MS	F	P-value	F crit
0.25	2019-10-22	0	0	0	0			0.25	2019-10-23	0	0	0	0				Between Groups	470.705	4	117.676	722.521	3.25116e-44	2.5534		Between Groups	563.614	4	140.904	398.341	8.81436e-38	2.5534
0.25	2019-10-22	0	0	0	0			0.25	2019-10-23	0	0	0	0				Within Groups	8.30633	51	0.162869					Within Groups	18.04	51	0.353726
4	2019-10-22	0	0	0	0	0		4	2019-10-23	0	0	0	0	0
4	2019-10-22	0	0	0	0	0		4	2019-10-23	0	0	0	0	0			Total	479.012	55						Total	581.654	55
4	2019-10-22	0	0	0	0			4	2019-10-23	0	0	0	0
4	2019-10-22	0	0	0	0			4	2019-10-23	0	0	0	0				Tukey - Kramer Pairwise Comparison									Tukey - Kramer Pairwise Comparison
4	2019-10-22	0	0	0	0			4	2019-10-23	0	0	0	0				"YES" are statistically different				p < 0.05					"YES" are statistically different				p < 0.05
4	2019-10-22	0	0	0	0			4	2019-10-23	0	0	0	0				"NO" are not									"NO" are not
4	2019-10-22	0	0	0	0			4	2019-10-23	0	0	0	0
4	2019-10-22	0	0	0	0			4	2019-10-23	0	0	0	0					Shock Only	0.25	4	128					Shock Only	0.25	4	128
128	2019-10-22	0	0	0	0	0		128	2019-10-23	0	0	0	0	0			Control	YES	YES	YES	YES				Control	YES	YES	YES	YES
128	2019-10-22	0	0	0	0	0		128	2019-10-23	0	0	0	0	0			Shock Only		NO	NO	NO				Shock Only		NO	NO	NO
128	2019-10-22	0	0	0	0			128	2019-10-23	0	0	0	0				0.25			NO	NO				0.25			NO	NO
128	2019-10-22	0	0	0	0			128	2019-10-23	0	0	0	0				4				NO				4				NO
128	2019-10-22	0	0	0	0			128	2019-10-23	0	0	0	0
128	2019-10-22	0	0	0	0			128	2019-10-23	0	0	0	0
128	2019-10-22	0	0	0	0			128	2019-10-23	0	0	0	0				Tukey - Kramer Pairwise Comparison									Tukey - Kramer Pairwise Comparison
128	2019-10-22	0	0	0	0			128	2019-10-23	0	0	0	0				"YES" are statistically different				p < 0.01					"YES" are statistically different				p < 0.01
																	"NO" are not									"NO" are not
																		Shock Only	0.25	4	128					Shock Only	0.25	4	128
																	Control	YES	YES	YES	YES				Control	YES	YES	YES	YES
																	Shock Only		NO	NO	NO				Shock Only		NO	NO	NO
																	0.25			NO	NO				0.25			NO	NO
																	4				NO				4				NO

## Sheet: TS+Tobra
BIOFILM BACTERIA
TOBRAMYCIN + THERMAL SHOCK
4 HOUR EXPOSURE TIME								24 HOUR EXPOSURE TIME									4 HOUR EXPOSURE TIME								24 HOUR EXPOSURE TIME
antibiotics concentration (mg/ml)	Date	Plate Count	Dilution	CFU/mL	log(CFU/peg)	Average St.Dev.		antibiotics concentration (mg/ml)	Date	Plate Count	Dilution	CFU/mL	log(CFU/peg)	Average St.Dev.
50 C / 10 min Thermal Shock								50 C / 10 min Thermal Shock									50 C / 10 min Thermal Shock								50 C / 10 min Thermal Shock
0	2019-12-19	5	4	1000000	6	6.10661		0	2019-12-20	7	5	14000000	7.14613	7.32014
0	2019-12-19	6	4	1200000	6.07918	0.183565		0	2019-12-20	11	5	22000000	7.34242	0.194435			Anova: Single Factor								Anova: Single Factor
0	2019-12-19	29	3	580000	5.76343			0	2019-12-20	12	5	24000000	7.38021
0	2019-12-19	10	4	2000000	6.30103			0	2019-12-20	9	5	18000000	7.25527				SUMMARY								SUMMARY
0	2019-12-19	8	4	1600000	6.20412			0	2019-12-20	5	5	10000000	7				Groups	Count	Sum	Average	Variance				Groups	Count	Sum	Average	Variance
0	2019-12-19	10	4	2000000	6.30103			0	2019-12-20	19	5	38000000	7.57978				Control	24	141.572	5.89882	0.294635				Control	24	157.931	6.58046	0.144597
0	2019-12-19	8	4	1600000	6.20412			0	2019-12-20	18	5	36000000	7.5563				Shock Only	8	48.8529	6.10661	0.033696				Shock Only	8	58.5612	7.32014	0.037805
0	2019-12-19	5	4	1000000	6			0	2019-12-20	10	5	20000000	7.30103				0.25	8	48.6969	6.08712	0.0366906				0.25	8	58.4196	7.30245	0.0151353
0.25	2019-12-19	6	4	1200000	6.07918	6.08712		0.25	2019-12-20	15	5	30000000	7.47712	7.30245			4	8	32.5514	4.06893	0.0800754				4	8	28.5158	3.56448	0.465936
0.25	2019-12-19	4	4	800000	5.90309	0.191548		0.25	2019-12-20	11	5	22000000	7.34242	0.123026			128	8	22.247	2.78087	0.156017				128	8	5.9509	0.743863	1.06239
0.25	2019-12-19	9	4	1800000	6.25527			0.25	2019-12-20	6	5	12000000	7.07918
0.25	2019-12-19	5	4	1000000	6			0.25	2019-12-20	8	5	16000000	7.20412
0.25	2019-12-19	3	4	600000	5.77815			0.25	2019-12-20	10	5	20000000	7.30103				ANOVA								ANOVA
0.25	2019-12-19	10	4	2000000	6.30103			0.25	2019-12-20	9	5	18000000	7.25527				Source of Variation	SS	df	MS	F	P-value	F crit		Source of Variation	SS	df	MS	F	P-value	F crit
0.25	2019-12-19	10	4	2000000	6.30103			0.25	2019-12-20	12	5	24000000	7.38021				Between Groups	81.5118	4	20.3779	116.485	5.37309e-25	2.5534		Between Groups	291.414	4	72.8535	258.12	3.61609e-33	2.5534
0.25	2019-12-19	6	4	1200000	6.07918			0.25	2019-12-20	12	5	24000000	7.38021				Within Groups	8.92195	51	0.17494					Within Groups	14.3946	51	0.282247
4	2019-12-19	7	2	14000	4.14616	4.06893		4	2019-12-20	6	1	1200	3.07954	3.56448
4	2019-12-19	24	1	4800	3.68133	0.282976		4	2019-12-20	21	0	420	2.62428	0.682595			Total	90.4337	55						Total	305.809	55
4	2019-12-19	7	2	14000	4.14616			4	2019-12-20	26	0	520	2.71684
4	2019-12-19	27	1	5400	3.73247			4	2019-12-20	15	1	3000	3.47727				Tukey - Kramer Pairwise Comparison									Tukey - Kramer Pairwise Comparison
4	2019-12-19	13	2	26000	4.41499			4	2019-12-20	9	2	18000	4.2553				"YES" are statistically different				p < 0.05					"YES" are statistically different				p < 0.05
4	2019-12-19	11	2	22000	4.34244			4	2019-12-20	8	2	16000	4.20415				"NO" are not									"NO" are not
4	2019-12-19	34	1	6800	3.83257			4	2019-12-20	6	2	12000	4.07922
4	2019-12-19	9	2	18000	4.2553			4	2019-12-20	6	2	12000	4.07922					Shock Only	0.25	4	128					Shock Only	0.25	4	128
128	2019-12-19	11	0	220	2.34439	2.78087		128	2019-12-20	0	0	0		1.98363			Control	NO	NO	YES	YES				Control	YES	YES	YES	YES
128	2019-12-19	27	0	540	2.7332	0.39499		128	2019-12-20	6	0	120	2.08279	0.171736			Shock Only		NO	YES	YES				Shock Only		NO	YES	YES
128	2019-12-19	7	0	140	2.14922			128	2019-12-20	3	0	60	1.78533				0.25			YES	YES				0.25			YES	YES
128	2019-12-19	25	0	500	2.69984			128	2019-12-20	6	0	120	2.08279				4				YES				4				YES
128	2019-12-19	6	1	1200	3.07954			128	2019-12-20	0	0	0
128	2019-12-19	31	0	620	2.79309			128	2019-12-20	0	0	0
128	2019-12-19	7	1	1400	3.14644			128	2019-12-20	0	0	0					Tukey - Kramer Pairwise Comparison									Tukey - Kramer Pairwise Comparison
128	2019-12-19	10	1	2000	3.30125			128	2019-12-20	0	0	0					"YES" are statistically different				p < 0.01					"YES" are statistically different				p < 0.01
																	"NO" are not									"NO" are not
																		Shock Only	0.25	4	128					Shock Only	0.25	4	128
																	Control	NO	NO	YES	YES				Control	NO	NO	YES	YES
																	Shock Only		NO	YES	YES				Shock Only		NO	YES	YES
																	0.25			YES	YES				0.25			YES	YES
																	4				YES				4				YES
60 C / 1 min Thermal Shock								60 C / 1 min Thermal Shock									60 C / 1 min Thermal Shock								60 C / 1 min Thermal Shock
0	2019-12-17	20	1	4000	3.60217	4.12028		0	2019-12-18	4	4	800000	5.90309	6.35211
0	2019-12-17	15	2	30000	4.47714	0.510313		0	2019-12-18	28	3	560000	5.74819	0.482022			Anova: Single Factor								Anova: Single Factor
0	2019-12-17	5	2	10000	4.00004			0	2019-12-18	11	4	2200000	6.34242
0	2019-12-17	23	2	46000	4.66277			0	2019-12-18	26	4	5200000	6.716				SUMMARY								SUMMARY
0	2019-12-17	16	1	3200	3.50529			0	2019-12-18	4	5	8000000	6.90309				Groups	Count	Sum	Average	Variance				Groups	Count	Sum	Average	Variance
0	2019-12-17	18	2	36000	4.55631			0	2019-12-18	5	5	10000000	7				Control	24	141.572	5.89882	0.294635				Control	24	157.931	6.58046	0.144597
0	2019-12-17	20	2	40000	4.60207			0	2019-12-18	4	4	800000	5.90309				Shock Only	8	32.9622	4.12028	0.260419				Shock Only	8	50.8169	6.35211	0.232346
0	2019-12-17	18	1	3600	3.55642			0	2019-12-18	10	4	2000000	6.30103				0.25	8	31.5888	3.9486	0.17683				0.25	8	48.4264	6.0533	0.127959
0.25	2019-12-17	35	1	7000	3.84516	3.9486		0.25	2019-12-18	25	3	500000	5.69897	6.0533			4	8	21.3734	2.67168	0.324679				4	8	30.7331	3.84163	0.752282
0.25	2019-12-17	18	2	36000	4.55631	0.420512		0.25	2019-12-18	35	3	700000	5.8451	0.357714			128	8	17.8195	2.22744	0.0685692				128	8	14.4892	1.81116	1.00702
0.25	2019-12-17	11	1	2200	3.34262			0.25	2019-12-18	13	4	2600000	6.41497
0.25	2019-12-17	6	2	12000	4.07922			0.25	2019-12-18	14	4	2800000	6.44716
0.25	2019-12-17	5	2	10000	4.00004			0.25	2019-12-18	16	4	3200000	6.50515				ANOVA								ANOVA
0.25	2019-12-17	14	1	2800	3.44731			0.25	2019-12-18	6	4	1200000	6.07918				Source of Variation	SS	df	MS	F	P-value	F crit		Source of Variation	SS	df	MS	F	P-value	F crit
0.25	2019-12-17	13	2	26000	4.41499			0.25	2019-12-18	31	3	620000	5.79239				Between Groups	117.807	4	29.4518	119.304	3.10658e-25	2.5534		Between Groups	166.577	4	41.6442	116.933	4.92142e-25	2.5534
0.25	2019-12-17	4	2	8000	3.90314			0.25	2019-12-18	22	3	440000	5.64345				Within Groups	12.5901	51	0.246864					Within Groups	18.163	51	0.356138
4	2019-12-17	20	0	400	2.60314	2.67168		4	2019-12-18	9	2	18000	4.2553	3.84163
4	2019-12-17	4	1	800	2.90363	0.569806		4	2019-12-18	5	1	1000	3.00043	0.867342			Total	130.397	55						Total	184.74	55
4	2019-12-17	7	0	140	2.14922			4	2019-12-18	29	3	580000	5.76343
4	2019-12-17	16	1	3200	3.50529			4	2019-12-18	4	2	8000	3.90314				Tukey - Kramer Pairwise Comparison									Tukey - Kramer Pairwise Comparison
4	2019-12-17	16	0	320	2.50651			4	2019-12-18	13	1	2600	3.41514				"YES" are statistically different				p < 0.05					"YES" are statistically different				p < 0.05
4	2019-12-17	13	1	2600	3.41514			4	2019-12-18	23	1	4600	3.66285				"NO" are not									"NO" are not
4	2019-12-17	12	0	240	2.38202			4	2019-12-18	15	1	3000	3.47727
4	2019-12-17	4	0	80	1.90849			4	2019-12-18	9	1	1800	3.25551					Shock Only	0.25	4	128					Shock Only	0.25	4	128
128	2019-12-17	8	0	160	2.20683	2.22744		128	2019-12-18	6	0	120	2.08279	2.06989			Control	YES	YES	YES	YES				Control	NO	NO	YES	YES
128	2019-12-17	6	0	120	2.08279	0.261857		128	2019-12-18	13	0	260	2.41664	0.741651			Shock Only		NO	YES	YES				Shock Only		NO	YES	YES
128	2019-12-17	7	0	140	2.14922			128	2019-12-18	1	0	20	1.32222				0.25			YES	YES				0.25			YES	YES
128	2019-12-17	3	0	60	1.78533			128	2019-12-18	3	0	60	1.78533				4				NO				4				YES
128	2019-12-17	14	0	280	2.44871			128	2019-12-18	6	0	120	2.08279
128	2019-12-17	9	0	180	2.25768			128	2019-12-18	1	0	20	1.32222
128	2019-12-17	24	0	480	2.68215			128	2019-12-18	15	1	3000	3.47727				Tukey - Kramer Pairwise Comparison									Tukey - Kramer Pairwise Comparison
128	2019-12-17	8	0	160	2.20683			128	2019-12-18	0	0	0					"YES" are statistically different				p < 0.01					"YES" are statistically different				p < 0.01
																	"NO" are not									"NO" are not
																		Shock Only	0.25	4	128					Shock Only	0.25	4	128
																	Control	YES	YES	YES	YES				Control	NO	NO	YES	YES
																	Shock Only		NO	YES	YES				Shock Only		NO	YES	YES
																	0.25			YES	YES				0.25			YES	YES
																	4				NO				4				YES
60 C / 5 min Thermal Shock								60 C / 5 min Thermal Shock									60 C / 5 min Thermal Shock								60 C / 5 min Thermal Shock
0	2019-12-19	15	2	30000	4.47714	4.01692		0	2019-12-20	14	5	28000000	7.44716	7.33894
0	2019-12-19	28	2	56000	4.7482	0.720103		0	2019-12-20	6	5	12000000	7.07918	0.184872			Anova: Single Factor								Anova: Single Factor
0	2019-12-19	20	2	40000	4.60207			0	2019-12-20	13	5	26000000	7.41497
0	2019-12-19	4	1	800	2.90363			0	2019-12-20	7	5	14000000	7.14613				SUMMARY								SUMMARY
0	2019-12-19	12	1	2400	3.38039			0	2019-12-20	17	5	34000000	7.53148				Groups	Count	Sum	Average	Variance				Groups	Count	Sum	Average	Variance
0	2019-12-19	24	2	48000	4.68125			0	2019-12-20	13	5	26000000	7.41497				Control	24	141.572	5.89882	0.294635				Control	24	157.931	6.58046	0.144597
0	2019-12-19	5	2	10000	4.00004			0	2019-12-20	17	5	34000000	7.53148				Shock Only	8	32.1353	4.01692	0.518549				Shock Only	8	58.7115	7.33894	0.0341776
0	2019-12-19	11	1	2200	3.34262			0	2019-12-20	7	5	14000000	7.14613				0.25	8	30.6738	3.83423	0.24133				0.25	8	57.8601	7.23251	0.0535683
0.25	2019-12-19	8	2	16000	4.20415	3.83423		0.25	2019-12-20	3	5	6000000	6.77815	7.23251			4	8	18.2715	2.28394	0.750617				4	8	20.1551	2.51938	2.99059
0.25	2019-12-19	6	2	12000	4.07922	0.491253		0.25	2019-12-20	7	5	14000000	7.14613	0.231448			128	8	6.55724	0.819656	0.825923				128	8	1.32222	0.165277	0.218533
0.25	2019-12-19	6	2	12000	4.07922			0.25	2019-12-20	12	5	24000000	7.38021
0.25	2019-12-19	43	0	860	2.935			0.25	2019-12-20	6	5	12000000	7.07918
0.25	2019-12-19	3	2	6000	3.77822			0.25	2019-12-20	13	5	26000000	7.41497				ANOVA								ANOVA
0.25	2019-12-19	5	2	10000	4.00004			0.25	2019-12-20	12	5	24000000	7.38021				Source of Variation	SS	df	MS	F	P-value	F crit		Source of Variation	SS	df	MS	F	P-value	F crit
0.25	2019-12-19	11	2	22000	4.34244			0.25	2019-12-20	15	5	30000000	7.47712				Between Groups	190.746	4	47.6864	105.138	5.54039e-24	2.5534		Between Groups	375.25	4	93.8126	181.203	1.77474e-29	2.5534
0.25	2019-12-19	9	1	1800	3.25551			0.25	2019-12-20	8	5	16000000	7.20412				Within Groups	23.1315	51	0.453559					Within Groups	26.4038	51	0.517722
4	2019-12-19	5	1	1000	3.00043	2.28394		4	2019-12-20	0	0	0		3.35918
4	2019-12-19	3	0	60	1.78533	0.866381		4	2019-12-20	0	0	0		0.895322			Total	213.877	55						Total	401.654	55
4	2019-12-19	1	0	20	1.32222			4	2019-12-20	10	0	200	2.3032
4	2019-12-19	1	0	20	1.32222			4	2019-12-20	7	0	140	2.14922				Tukey - Kramer Pairwise Comparison									Tukey - Kramer Pairwise Comparison
4	2019-12-19	28	1	5600	3.74827			4	2019-12-20	7	2	14000	4.14616				"YES" are statistically different				p < 0.05					"YES" are statistically different				p < 0.05
4	2019-12-19	10	0	200	2.3032			4	2019-12-20	25	1	5000	3.69906				"NO" are not									"NO" are not
4	2019-12-19	4	0	80	1.90849			4	2019-12-20	6	2	12000	4.07922
4	2019-12-19	38	0	760	2.88138			4	2019-12-20	3	2	6000	3.77822					Shock Only	0.25	4	128					Shock Only	0.25	4	128
128	2019-12-19	0	0	0		1.63931		128	2019-12-20	0	0	0		1.32222			Control	YES	YES	YES	YES				Control	NO	NO	YES	YES
128	2019-12-19	4	0	80	1.90849	0.368231		128	2019-12-20	1	0	20	1.32222	#DIV/0!			Shock Only		NO	YES	YES				Shock Only		NO	YES	YES
128	2019-12-19	1	0	20	1.32222			128	2019-12-20	0	0	0					0.25			YES	YES				0.25			YES	YES
128	2019-12-19	1	0	20	1.32222			128	2019-12-20	0	0	0					4				YES				4				YES
128	2019-12-19	5	0	100	2.00432			128	2019-12-20	0	0	0
128	2019-12-19	0	0	0				128	2019-12-20	0	0	0
128	2019-12-19	0	0	0				128	2019-12-20	0	0	0					Tukey - Kramer Pairwise Comparison									Tukey - Kramer Pairwise Comparison
128	2019-12-19	0	0	0				128	2019-12-20	0	0	0					"YES" are statistically different				p < 0.01					"YES" are statistically different				p < 0.01
																	"NO" are not									"NO" are not
																		Shock Only	0.25	4	128					Shock Only	0.25	4	128
																	Control	YES	YES	YES	YES				Control	NO	NO	YES	YES
																	Shock Only		NO	YES	YES				Shock Only		NO	YES	YES
																	0.25			YES	YES				0.25			YES	YES
																	4				YES				4				YES
60 C / 10 min Thermal Shock								60 C / 10 min Thermal Shock									60 C / 10 min Thermal Shock								60 C / 10 min Thermal Shock
0	2019-12-19	32	0	640	2.80686	2.25645		0	2019-12-20	16	4	3200000	6.50515	6.39544
0	2019-12-19	19	0	380	2.58092	0.681354		0	2019-12-20	11	4	2200000	6.34242	0.468844			Anova: Single Factor								Anova: Single Factor
0	2019-12-19	8	0	160	2.20683			0	2019-12-20	10	4	2000000	6.30103
0	2019-12-19	4	0	80	1.90849			0	2019-12-20	15	4	3000000	6.47712				SUMMARY								SUMMARY
0	2019-12-19	1	0	20	1.32222			0	2019-12-20	14	3	280000	5.44716				Groups	Count	Sum	Average	Variance				Groups	Count	Sum	Average	Variance
0	2019-12-19	5	1	1000	3.00043			0	2019-12-20	7	5	14000000	7.14613				Control	24	141.572	5.89882	0.294635				Control	24	157.931	6.58046	0.144597
0	2019-12-19	4	1	800	2.90363			0	2019-12-20	20	4	4000000	6.60206				Shock Only	8	18.0516	2.25645	0.464244				Shock Only	8	51.1635	6.39544	0.219815
0	2019-12-19	1	0	20	1.32222			0	2019-12-20	11	4	2200000	6.34242				0.25	8	13.7901	1.72376	0.258064				0.25	8	47.7595	5.96994	0.170729
0.25	2019-12-19	19	0	380	2.58092	1.72376		0.25	2019-12-20	30	3	600000	5.77815	5.96994			4	8	6.80136	0.85017	0.854724				4	8	12.1274	1.51593	1.85023
0.25	2019-12-19	10	0	200	2.3032	0.508		0.25	2019-12-20	5	4	1000000	6	0.413193			128	8	0	0	0				128	8	0	0	0
0.25	2019-12-19	2	0	40	1.61278			0.25	2019-12-20	27	3	540000	5.73239
0.25	2019-12-19	1	0	20	1.32222			0.25	2019-12-20	18	4	3600000	6.5563
0.25	2019-12-19	1	0	20	1.32222			0.25	2019-12-20	11	4	2200000	6.34242				ANOVA								ANOVA
0.25	2019-12-19	1	0	20	1.32222			0.25	2019-12-20	8	3	160000	5.20412				Source of Variation	SS	df	MS	F	P-value	F crit		Source of Variation	SS	df	MS	F	P-value	F crit
0.25	2019-12-19	5	0	100	2.00432			0.25	2019-12-20	7	4	1400000	6.14613				Between Groups	325.439	4	81.3597	232.902	4.3483e-32	2.5534		Between Groups	377.995	4	94.4987	253.506	5.59938e-33	2.5534
0.25	2019-12-19	1	0	20	1.32222			0.25	2019-12-20	5	4	1000000	6				Within Groups	17.8158	51	0.34933					Within Groups	19.0111	51	0.372767
4	2019-12-19	3	0	60	1.78533	1.70034		4	2019-12-20	0	0	0		2.42549
4	2019-12-19	4	0	80	1.90849	0.25868		4	2019-12-20	6	0	120	2.08279	0.693001			Total	343.255	55						Total	397.006	55
4	2019-12-19	3	0	60	1.78533			4	2019-12-20	8	1	1600	3.20439
4	2019-12-19	1	0	20	1.32222			4	2019-12-20	4	0	80	1.90849				Tukey - Kramer Pairwise Comparison									Tukey - Kramer Pairwise Comparison
4	2019-12-19	0	0	0				4	2019-12-20	3	0	60	1.78533				"YES" are statistically different				p < 0.05					"YES" are statistically different				p < 0.05
4	2019-12-19	0	0	0				4	2019-12-20	7	1	1400	3.14644				"NO" are not									"NO" are not
4	2019-12-19	0	0	0				4	2019-12-20	0	0	0
4	2019-12-19	0	0	0				4	2019-12-20	0	0	0						Shock Only	0.25	4	128					Shock Only	0.25	4	128
128	2019-12-19	0	0	0	0	0		128	2019-12-20	0	0	0	0	0			Control	YES	YES	YES	YES				Control	NO	NO	YES	YES
128	2019-12-19	0	0	0	0	0		128	2019-12-20	0	0	0	0	0			Shock Only		NO	YES	YES				Shock Only		NO	YES	YES
128	2019-12-19	0	0	0	0			128	2019-12-20	0	0	0	0				0.25			YES	YES				0.25			YES	YES
128	2019-12-19	0	0	0	0			128	2019-12-20	0	0	0	0				4				YES				4				YES
128	2019-12-19	0	0	0	0			128	2019-12-20	0	0	0	0
128	2019-12-19	0	0	0	0			128	2019-12-20	0	0	0	0
128	2019-12-19	0	0	0	0			128	2019-12-20	0	0	0	0				Tukey - Kramer Pairwise Comparison									Tukey - Kramer Pairwise Comparison
128	2019-12-19	0	0	0	0			128	2019-12-20	0	0	0	0				"YES" are statistically different				p < 0.01					"YES" are statistically different				p < 0.01
																	"NO" are not									"NO" are not
																		Shock Only	0.25	4	128					Shock Only	0.25	4	128
																	Control	YES	YES	YES	YES				Control	NO	NO	YES	YES
																	Shock Only		NO	YES	YES				Shock Only		NO	YES	YES
																	0.25			NO	YES				0.25			YES	YES
																	4				NO				4				YES
70 C / 1 min Thermal Shock								70 C / 1 min Thermal Shock									70 C / 1 min Thermal Shock								70 C / 1 min Thermal Shock
0	2019-12-17	1	0	20	1.32222	1.75509		0	2019-12-18	19	2	38000	4.5798	4.01511
0	2019-12-17	3	0	60	1.78533	0.30218		0	2019-12-18	21	2	42000	4.62326	0.91252			Anova: Single Factor								Anova: Single Factor
0	2019-12-17	5	0	100	2.00432			0	2019-12-18	31	2	62000	4.7924
0	2019-12-17	4	0	80	1.90849			0	2019-12-18	10	1	2000	3.30125				SUMMARY								SUMMARY
0	2019-12-17	0	0	0				0	2019-12-18	30	0	600	2.77887				Groups	Count	Sum	Average	Variance				Groups	Count	Sum	Average	Variance
0	2019-12-17	0	0	0				0	2019-12-18	0	0	0					Control	24	141.572	5.89882	0.294635				Control	24	157.931	6.58046	0.144597
0	2019-12-17	0	0	0				0	2019-12-18	0	0	0					Shock Only	8	7.02036	0.877544	0.91923				Shock Only	8	20.0756	2.50945	4.79399
0	2019-12-17	0	0	0				0	2019-12-18	0	0	0					0.25	8	4.93932	0.617416	0.759575				0.25	8	14.9847	1.87309	4.2247
0.25	2019-12-17	0	0	0		1.64644		0.25	2019-12-18	18	1	3600	3.55642	3.74618			4	8	0	0	0				4	8	0	0	0
0.25	2019-12-17	5	0	100	2.00432	0.342294		0.25	2019-12-18	31	2	62000	4.7924	0.708316			128	8	0	0	0				128	8	0	0	0
0.25	2019-12-17	2	0	40	1.61278			0.25	2019-12-18	9	1	1800	3.25551
0.25	2019-12-17	1	0	20	1.32222			0.25	2019-12-18	12	1	2400	3.38039
0.25	2019-12-17	0	0	0				0.25	2019-12-18	0	0	0					ANOVA								ANOVA
0.25	2019-12-17	0	0	0				0.25	2019-12-18	0	0	0					Source of Variation	SS	df	MS	F	P-value	F crit		Source of Variation	SS	df	MS	F	P-value	F crit
0.25	2019-12-17	0	0	0				0.25	2019-12-18	0	0	0					Between Groups	423.39	4	105.847	291.351	1.90069e-34	2.5534		Between Groups	452.604	4	113.151	86.8342	4.00679e-22	2.5534
0.25	2019-12-17	0	0	0				0.25	2019-12-18	0	0	0					Within Groups	18.5282	51	0.363299					Within Groups	66.4566	51	1.30307
4	2019-12-17	0	0	0	0	0		4	2019-12-18	0	0	0	0	0
4	2019-12-17	0	0	0	0	0		4	2019-12-18	0	0	0	0	0			Total	441.918	55						Total	519.061	55
4	2019-12-17	0	0	0	0			4	2019-12-18	0	0	0	0
4	2019-12-17	0	0	0	0			4	2019-12-18	0	0	0	0				Tukey - Kramer Pairwise Comparison									Tukey - Kramer Pairwise Comparison
4	2019-12-17	0	0	0	0			4	2019-12-18	0	0	0	0				"YES" are statistically different				p < 0.05					"YES" are statistically different				p < 0.05
4	2019-12-17	0	0	0	0			4	2019-12-18	0	0	0	0				"NO" are not									"NO" are not
4	2019-12-17	0	0	0	0			4	2019-12-18	0	0	0	0
4	2019-12-17	0	0	0	0			4	2019-12-18	0	0	0	0					Shock Only	0.25	4	128					Shock Only	0.25	4	128
128	2019-12-17	0	0	0	0	0		128	2019-12-18	0	0	0	0	0			Control	YES	YES	YES	YES				Control	YES	YES	YES	YES
128	2019-12-17	0	0	0	0	0		128	2019-12-18	0	0	0	0	0			Shock Only		NO	YES	YES				Shock Only		NO	YES	YES
128	2019-12-17	0	0	0	0			128	2019-12-18	0	0	0	0				0.25			NO	NO				0.25			YES	YES
128	2019-12-17	0	0	0	0			128	2019-12-18	0	0	0	0				4				NO				4				NO
128	2019-12-17	0	0	0	0			128	2019-12-18	0	0	0	0
128	2019-12-17	0	0	0	0			128	2019-12-18	0	0	0	0
128	2019-12-17	0	0	0	0			128	2019-12-18	0	0	0	0				Tukey - Kramer Pairwise Comparison									Tukey - Kramer Pairwise Comparison
128	2019-12-17	0	0	0	0			128	2019-12-18	0	0	0	0				"YES" are statistically different				p < 0.01					"YES" are statistically different				p < 0.01
																	"NO" are not									"NO" are not
																		Shock Only	0.25	4	128					Shock Only	0.25	4	128
																	Control	YES	YES	YES	YES				Control	YES	YES	YES	YES
																	Shock Only		NO	NO	NO				Shock Only		NO	YES	YES
																	0.25			NO	NO				0.25			NO	NO
																	4				NO				4				NO
80 C / 1 min Thermal Shock								80 C / 1 min Thermal Shock									80 C / 1 min Thermal Shock								80 C / 1 min Thermal Shock
0	2019-12-17	0	0	0	0	0		0	2019-12-18	0	0	0	0	0
0	2019-12-17	0	0	0	0	0		0	2019-12-18	0	0	0	0	0			Anova: Single Factor								Anova: Single Factor
0	2019-12-17	0	0	0	0			0	2019-12-18	0	0	0	0
0	2019-12-17	0	0	0	0			0	2019-12-18	0	0	0	0				SUMMARY								SUMMARY
0	2019-12-17	0	0	0	0			0	2019-12-18	0	0	0	0				Groups	Count	Sum	Average	Variance				Groups	Count	Sum	Average	Variance
0	2019-12-17	0	0	0	0			0	2019-12-18	0	0	0	0				Control	24	141.572	5.89882	0.294635				Control	24	157.931	6.58046	0.144597
0	2019-12-17	0	0	0	0			0	2019-12-18	0	0	0	0				Shock Only	8	0	0	0				Shock Only	8	0	0	0
0	2019-12-17	0	0	0	0			0	2019-12-18	0	0	0	0				0.25	8	0	0	0				0.25	8	0	0	0
0.25	2019-12-17	0	0	0	0	0		0.25	2019-12-18	0	0	0	0	0			4	8	0	0	0				4	8	0	0	0
0.25	2019-12-17	0	0	0	0	0		0.25	2019-12-18	0	0	0	0	0			128	8	0	0	0				128	8	0	0	0
0.25	2019-12-17	0	0	0	0			0.25	2019-12-18	0	0	0	0
0.25	2019-12-17	0	0	0	0			0.25	2019-12-18	0	0	0	0
0.25	2019-12-17	0	0	0	0			0.25	2019-12-18	0	0	0	0				ANOVA								ANOVA
0.25	2019-12-17	0	0	0	0			0.25	2019-12-18	0	0	0	0				Source of Variation	SS	df	MS	F	P-value	F crit		Source of Variation	SS	df	MS	F	P-value	F crit
0.25	2019-12-17	0	0	0	0			0.25	2019-12-18	0	0	0	0				Between Groups	477.203	4	119.301	897.847	1.39653e-46	2.5534		Between Groups	593.862	4	148.466	2276.71	8.6741e-57	2.5534
0.25	2019-12-17	0	0	0	0			0.25	2019-12-18	0	0	0	0				Within Groups	6.7766	51	0.132874					Within Groups	3.32574	51	0.0652105
4	2019-12-17	0	0	0	0	0		4	2019-12-18	0	0	0	0	0
4	2019-12-17	0	0	0	0	0		4	2019-12-18	0	0	0	0	0			Total	483.98	55						Total	597.188	55
4	2019-12-17	0	0	0	0			4	2019-12-18	0	0	0	0
4	2019-12-17	0	0	0	0			4	2019-12-18	0	0	0	0				Tukey - Kramer Pairwise Comparison									Tukey - Kramer Pairwise Comparison
4	2019-12-17	0	0	0	0			4	2019-12-18	0	0	0	0				"YES" are statistically different				p < 0.05					"YES" are statistically different				p < 0.05
4	2019-12-17	0	0	0	0			4	2019-12-18	0	0	0	0				"NO" are not									"NO" are not
4	2019-12-17	0	0	0	0			4	2019-12-18	0	0	0	0
4	2019-12-17	0	0	0	0			4	2019-12-18	0	0	0	0					Shock Only	0.25	4	128					Shock Only	0.25	4	128
128	2019-12-17	0	0	0	0	0		128	2019-12-18	0	0	0	0	0			Control	YES	YES	YES	YES				Control	YES	YES	YES	YES
128	2019-12-17	0	0	0	0	0		128	2019-12-18	0	0	0	0	0			Shock Only		NO	NO	NO				Shock Only		NO	NO	NO
128	2019-12-17	0	0	0	0			128	2019-12-18	0	0	0	0				0.25			NO	NO				0.25			NO	NO
128	2019-12-17	0	0	0	0			128	2019-12-18	0	0	0	0				4				NO				4				NO
128	2019-12-17	0	0	0	0			128	2019-12-18	0	0	0	0
128	2019-12-17	0	0	0	0			128	2019-12-18	0	0	0	0
128	2019-12-17	0	0	0	0			128	2019-12-18	0	0	0	0				Tukey - Kramer Pairwise Comparison									Tukey - Kramer Pairwise Comparison
128	2019-12-17	0	0	0	0			128	2019-12-18	0	0	0	0				"YES" are statistically different				p < 0.01					"YES" are statistically different				p < 0.01
																	"NO" are not									"NO" are not
																		Shock Only	0.25	4	128					Shock Only	0.25	4	128
																	Control	YES	YES	YES	YES				Control	YES	YES	YES	YES
																	Shock Only		NO	NO	NO				Shock Only		NO	NO	NO
																	0.25			NO	NO				0.25			NO	NO
																	4				NO				4				NO

## Sheet: TS+Erythro
BIOFILM BACTERIA
ERYTHROMYCIN + THERMAL SHOCK
4 HOUR EXPOSURE TIME								24 HOUR EXPOSURE TIME									4 HOUR EXPOSURE TIME								24 HOUR EXPOSURE TIME
antibiotics concentration (mg/ml)	Date	Plate Count	Dilution	CFU/mL	log(CFU/peg)	Average St.Dev.		antibiotics concentration (mg/ml)	Date	Plate Count	Dilution	CFU/mL	log(CFU/peg)	Average St.Dev.
50 C / 10 min Thermal Shock								50 C / 10 min Thermal Shock									50 C / 10 min Thermal Shock								50 C / 10 min Thermal Shock
0	2020-01-09	8	3	160000	5.20412	5.01905		0	2020-01-10	10	5	20000000	7.30103	6.96953
0	2020-01-09	43	2	86000	4.9345	0.255595		0	2020-01-10	29	4	5800000	6.76343	0.427545			Anova: Single Factor								Anova: Single Factor
0	2020-01-09	5	3	100000	5			0	2020-01-10	35	4	7000000	6.8451
0	2020-01-09	6	3	120000	5.07918			0	2020-01-10	33	4	6600000	6.81954				SUMMARY								SUMMARY
0	2020-01-09	8	3	160000	5.20412			0	2020-01-10	14	4	2800000	6.44716				Groups	Count	Sum	Average	Variance				Groups	Count	Sum	Average	Variance
0	2020-01-09	20	2	40000	4.60207			0	2020-01-10	24	5	48000000	7.68124				Control	24	141.572	5.89882	0.294635				Control	24	157.931	6.58046	0.144597
0	2020-01-09	12	3	240000	5.38021			0	2020-01-10	11	5	22000000	7.34242				Shock Only	8	40.1524	5.01905	0.065329				Shock Only	8	55.7562	6.96953	0.182794
0	2020-01-09	28	2	56000	4.7482			0	2020-01-10	18	4	3600000	6.5563				0.25	8	38.7395	4.84244	0.031276				0.25	8	34.9822	4.37277	0.0628788
0.25	2020-01-09	26	2	52000	4.71601	4.84244		0.25	2020-01-10	22	2	44000	4.64346	4.37277			4	8	35.2467	4.40583	0.0724761				4	8	29.0461	3.63076	0.0676399
0.25	2020-01-09	29	2	58000	4.76344	0.17685		0.25	2020-01-10	4	2	8000	3.90314	0.250756			128	8	28.101	3.51263	0.0438431				128	8	22.4713	2.80891	0.025746
0.25	2020-01-09	22	2	44000	4.64346			0.25	2020-01-10	20	2	40000	4.60207
0.25	2020-01-09	8	3	160000	5.20412			0.25	2020-01-10	13	2	26000	4.41499
0.25	2020-01-09	34	2	68000	4.83252			0.25	2020-01-10	10	2	20000	4.30105				ANOVA								ANOVA
0.25	2020-01-09	44	2	88000	4.94449			0.25	2020-01-10	13	2	26000	4.41499				Source of Variation	SS	df	MS	F	P-value	F crit		Source of Variation	SS	df	MS	F	P-value	F crit
0.25	2020-01-09	4	3	80000	4.9031			0.25	2020-01-10	18	2	36000	4.55631				Between Groups	39.8537	4	9.96343	61.465	6.88244e-19	2.5534		Between Groups	140.257	4	35.0642	313.779	3.10543e-35	2.5534
0.25	2020-01-09	27	2	54000	4.7324			0.25	2020-01-10	7	2	14000	4.14616				Within Groups	8.26706	51	0.162099					Within Groups	5.69915	51	0.111748
4	2020-01-09	9	2	18000	4.2553	4.40583		4	2020-01-10	7	1	1400	3.14644	3.63076
4	2020-01-09	13	2	26000	4.41499	0.269214		4	2020-01-10	25	1	5000	3.69906	0.260077			Total	48.1208	55						Total	145.956	55
4	2020-01-09	9	2	18000	4.2553			4	2020-01-10	26	1	5200	3.71609
4	2020-01-09	13	2	26000	4.41499			4	2020-01-10	14	1	2800	3.44731				Tukey - Kramer Pairwise Comparison								Tukey - Kramer Pairwise Comparison
4	2020-01-09	4	2	8000	3.90314			4	2020-01-10	18	1	3600	3.55642				"YES" are statistically different				p < 0.05				"YES" are statistically different				p < 0.05
4	2020-01-09	26	2	52000	4.71601			4	2020-01-10	36	1	7200	3.85739				"NO" are not								"NO" are not
4	2020-01-09	22	2	44000	4.64346			4	2020-01-10	5	2	10000	4.00004
4	2020-01-09	22	2	44000	4.64346			4	2020-01-10	21	1	4200	3.62335					Shock Only	0.25	4	128					Shock Only	0.25	4	128
128	2020-01-09	12	1	2400	3.38039	3.51263		128	2020-01-10	20	0	400	2.60314	2.80891			Control	YES	YES	YES	YES				Control	YES	YES	YES	YES
128	2020-01-09	16	1	3200	3.50529	0.209388		128	2020-01-10	23	0	460	2.6637	0.160455			Shock Only		NO	YES	YES				Shock Only		YES	YES	YES
128	2020-01-09	6	1	1200	3.07954			128	2020-01-10	25	0	500	2.69984				0.25			NO	YES				0.25			YES	YES
128	2020-01-09	16	1	3200	3.50529			128	2020-01-10	38	0	760	2.88138				4				YES				4				YES
128	2020-01-09	22	1	4400	3.64355			128	2020-01-10	64	0	1280	3.10755
128	2020-01-09	22	1	4400	3.64355			128	2020-01-10	30	0	600	2.77887
128	2020-01-09	29	1	5800	3.7635			128	2020-01-10	34	0	680	2.83315				Tukey - Kramer Pairwise Comparison								Tukey - Kramer Pairwise Comparison
128	2020-01-09	19	1	3800	3.5799			128	2020-01-10	4	1	800	2.90363				"YES" are statistically different				p < 0.01				"YES" are statistically different				p < 0.01
																	"NO" are not								"NO" are not
																		Shock Only	0.25	4	128					Shock Only	0.25	4	128
																	Control	YES	YES	YES	YES				Control	NO	YES	YES	YES
																	Shock Only		NO	NO	YES				Shock Only		YES	YES	YES
																	0.25			NO	YES				0.25			YES	YES
																	4				YES				4				YES
60 C / 1 min Thermal Shock								60 C / 1 min Thermal Shock									60 C / 1 min Thermal Shock								60 C / 1 min Thermal Shock
0	2020-01-07	22	2	44000	4.64346	4.53752		0	2020-01-08	11	4	2200000	6.34242	6.04674
0	2020-01-07	30	2	60000	4.77816	0.196751		0	2020-01-08	10	4	2000000	6.30103	0.216274			Anova: Single Factor								Anova: Single Factor
0	2020-01-07	26	2	52000	4.71601			0	2020-01-08	4	4	800000	5.90309
0	2020-01-07	13	2	26000	4.41499			0	2020-01-08	5	4	1000000	6				SUMMARY								SUMMARY
0	2020-01-07	13	2	26000	4.41499			0	2020-01-08	4	4	800000	5.90309				Groups	Count	Sum	Average	Variance				Groups	Count	Sum	Average	Variance
0	2020-01-07	14	2	28000	4.44717			0	2020-01-08	6	4	1200000	6.07918				Control	24	141.572	5.89882	0.294635				Control	24	157.931	6.58046	0.144597
0	2020-01-07	24	2	48000	4.68125			0	2020-01-08	7	4	1400000	6.14613				Shock Only	8	36.3002	4.53752	0.0387108				Shock Only	8	48.3739	6.04674	0.0467744
0	2020-01-07	8	2	16000	4.20415			0	2020-01-08	25	3	500000	5.69897				0.25	8	36.5406	4.56757	0.0204931				0.25	8	31.6068	3.95085	0.049798
0.25	2020-01-07	26	2	52000	4.71601	4.56757		0.25	2020-01-08	33	1	6600	3.81961	3.95085			4	8	29.2078	3.65097	0.00977871				4	8	19.5305	2.44131	0.060724
0.25	2020-01-07	30	2	60000	4.77816	0.143154		0.25	2020-01-08	4	2	8000	3.90314	0.223155			128	8	24.9512	3.1189	0.114183				128	8	6.46141	0.807676	0.794633
0.25	2020-01-07	13	2	26000	4.41499			0.25	2020-01-08	10	2	20000	4.30105
0.25	2020-01-07	19	2	38000	4.5798			0.25	2020-01-08	23	1	4600	3.66285
0.25	2020-01-07	12	2	24000	4.38023			0.25	2020-01-08	35	1	7000	3.84516				ANOVA								ANOVA
0.25	2020-01-07	23	2	46000	4.66277			0.25	2020-01-08	5	2	10000	4.00004				Source of Variation	SS	df	MS	F	P-value	F crit		Source of Variation	SS	df	MS	F	P-value	F crit
0.25	2020-01-07	17	2	34000	4.53149			0.25	2020-01-08	9	2	18000	4.2553				Between Groups	63.1311	4	15.7828	99.8816	1.76333e-23	2.5534		Between Groups	265.873	4	66.4682	339.353	4.55289e-36	2.5534
0.25	2020-01-07	15	2	30000	4.47714			0.25	2020-01-08	33	1	6600	3.81961				Within Groups	8.05876	51	0.158015					Within Groups	9.98924	51	0.195868
4	2020-01-07	16	1	3200	3.50529	3.65097		4	2020-01-08	11	0	220	2.34439	2.44131
4	2020-01-07	26	1	5200	3.71609	0.0988874		4	2020-01-08	13	0	260	2.41664	0.246422			Total	71.1898	55						Total	275.862	55
4	2020-01-07	19	1	3800	3.5799			4	2020-01-08	7	0	140	2.14922
4	2020-01-07	17	1	3400	3.53161			4	2020-01-08	24	0	480	2.68215				Tukey - Kramer Pairwise Comparison								Tukey - Kramer Pairwise Comparison
4	2020-01-07	26	1	5200	3.71609			4	2020-01-08	11	0	220	2.34439				"YES" are statistically different				p < 0.05				"YES" are statistically different				p < 0.05
4	2020-01-07	29	1	5800	3.7635			4	2020-01-08	21	0	420	2.62428				"NO" are not								"NO" are not
4	2020-01-07	23	1	4600	3.66285			4	2020-01-08	33	0	660	2.8202
4	2020-01-07	27	1	5400	3.73247			4	2020-01-08	7	0	140	2.14922					Shock Only	0.25	4	128					Shock Only	0.25	4	128
128	2020-01-07	18	0	360	2.55751	3.1189		128	2020-01-08	4	0	80	1.90849	1.61535			Control	YES	YES	YES	YES				Control	YES	YES	YES	YES
128	2020-01-07	23	0	460	2.6637	0.33791		128	2020-01-08	4	0	80	1.90849	0.338481			Shock Only		NO	YES	YES				Shock Only		YES	YES	YES
128	2020-01-07	11	1	2200	3.34262			128	2020-01-08	1	0	20	1.32222				0.25			YES	YES				0.25			YES	YES
128	2020-01-07	9	1	1800	3.25551			128	2020-01-08	1	0	20	1.32222				4				NO				4				YES
128	2020-01-07	8	1	1600	3.20439			128	2020-01-08	0	0	0
128	2020-01-07	6	1	1200	3.07954			128	2020-01-08	0	0	0
128	2020-01-07	16	1	3200	3.50529			128	2020-01-08	0	0	0					Tukey - Kramer Pairwise Comparison								Tukey - Kramer Pairwise Comparison
128	2020-01-07	11	1	2200	3.34262			128	2020-01-08	0	0	0					"YES" are statistically different				p < 0.01				"YES" are statistically different				p < 0.01
																	"NO" are not								"NO" are not
																		Shock Only	0.25	4	128					Shock Only	0.25	4	128
																	Control	YES	YES	YES	YES				Control	NO	YES	YES	YES
																	Shock Only		NO	YES	YES				Shock Only		YES	YES	YES
																	0.25			YES	YES				0.25			YES	YES
																	4				NO				4				YES
60 C / 5 min Thermal Shock								60 C / 5 min Thermal Shock									60 C / 5 min Thermal Shock								60 C / 5 min Thermal Shock
0	2020-01-09	7	2	14000	4.14616	4.0876		0	2020-01-10	15	3	300000	5.47712	5.62315
0	2020-01-09	5	2	10000	4.00004	0.103834		0	2020-01-10	21	3	420000	5.62325	0.166721			Anova: Single Factor								Anova: Single Factor
0	2020-01-09	5	2	10000	4.00004			0	2020-01-10	32	3	640000	5.80618
0	2020-01-09	8	2	16000	4.20415			0	2020-01-10	12	3	240000	5.38021				SUMMARY								SUMMARY
0				0				0	2020-01-10	17	3	340000	5.53148				Groups	Count	Sum	Average	Variance				Groups	Count	Sum	Average	Variance
0				0				0	2020-01-10	3	4	600000	5.77815				Control	24	141.572	5.89882	0.294635				Control	24	157.931	6.58046	0.144597
0				0				0	2020-01-10	18	3	360000	5.5563				Shock Only	8	16.3504	2.0438	4.77847				Shock Only	8	44.9852	5.62315	0.0277959
0				0				0	2020-01-10	34	3	680000	5.83251				0.25	8	32.4503	4.05629	0.0644684				0.25	8	21.9293	2.74116	0.229687
0.25	2020-01-09	3	2	6000	3.77822	4.05629		0.25	2020-01-10	15	1	3000	3.47727	2.74116			4	8	32.2346	4.02933	0.0481254				4	8	15.3571	1.91964	0.144327
0.25	2020-01-09	8	2	16000	4.20415	0.253906		0.25	2020-01-10	18	0	360	2.55751	0.479257			128	8	25.7328	3.21659	0.0686599				128	8	13.0151	1.62689	0.727882
0.25	2020-01-09	13	2	26000	4.41499			0.25	2020-01-10	10	0	200	2.3032
0.25	2020-01-09	7	2	14000	4.14616			0.25	2020-01-10	5	0	100	2.00432
0.25	2020-01-09	6	2	12000	4.07922			0.25	2020-01-10	29	0	580	2.76418				ANOVA								ANOVA
0.25	2020-01-09	7	2	14000	4.14616			0.25	2020-01-10	4	1	800	2.90363				Source of Variation	SS	df	MS	F	P-value	F crit		Source of Variation	SS	df	MS	F	P-value	F crit
0.25	2020-01-09	20	1	4000	3.60217			0.25	2020-01-10	23	0	460	2.6637				Between Groups	111.509	4	27.8773	34.2633	6.9309e-14	2.5534		Between Groups	257.997	4	64.4992	292.824	1.6807e-34	2.5534
0.25	2020-01-09	6	2	12000	4.07922			0.25	2020-01-10	9	1	1800	3.25551				Within Groups	41.4946	51	0.81362					Within Groups	11.2336	51	0.220266
4	2020-01-09	5	2	10000	4.00004	4.02933		4	2020-01-10	3	0	60	1.78533	1.91964
4	2020-01-09	7	2	14000	4.14616	0.219375		4	2020-01-10	6	0	120	2.08279	0.379904			Total	153.004	55						Total	269.231	55
4	2020-01-09	4	2	8000	3.90314			4	2020-01-10	5	0	100	2.00432
4	2020-01-09	29	1	5800	3.7635			4	2020-01-10	8	0	160	2.20683				Tukey - Kramer Pairwise Comparison								Tukey - Kramer Pairwise Comparison
4	2020-01-09	30	1	6000	3.77822			4	2020-01-10	18	0	360	2.55751				"YES" are statistically different				p < 0.05				"YES" are statistically different				p < 0.05
4	2020-01-09	10	2	20000	4.30105			4	2020-01-10	3	0	60	1.78533				"NO" are not								"NO" are not
4	2020-01-09	5	2	10000	4.00004			4	2020-01-10	1	0	20	1.32222
4	2020-01-09	11	2	22000	4.34244			4	2020-01-10	2	0	40	1.61278					Shock Only	0.25	4	128					Shock Only	0.25	4	128
128	2020-01-09	15	1	3000	3.47727	3.21659		128	2020-01-10	3	1	600	2.77887	1.85931			Control	YES	YES	YES	YES				Control	YES	YES	YES	YES
128	2020-01-09	7	1	1400	3.14644	0.26203		128	2020-01-10	1	0	20	1.32222	0.587407			Shock Only		YES	YES	NO				Shock Only		YES	YES	YES
128	2020-01-09	35	0	700	2.84572			128	2020-01-10	1	0	20	1.32222				0.25			NO	NO				0.25			YES	YES
128	2020-01-09	4	1	800	2.90363			128	2020-01-10	3	0	60	1.78533				4				NO				4				NO
128	2020-01-09	15	1	3000	3.47727			128	2020-01-10	2	0	40	1.61278
128	2020-01-09	8	1	1600	3.20439			128	2020-01-10	2	0	40	1.61278
128	2020-01-09	17	1	3400	3.53161			128	2020-01-10	19	0	380	2.58092				Tukey - Kramer Pairwise Comparison								Tukey - Kramer Pairwise Comparison
128	2020-01-09	7	1	1400	3.14644			128	2020-01-10	0	0	0					"YES" are statistically different				p < 0.01				"YES" are statistically different				p < 0.01
																	"NO" are not								"NO" are not
																		Shock Only	0.25	4	128					Shock Only	0.25	4	128
																	Control	YES	YES	YES	YES				Control	YES	YES	YES	YES
																	Shock Only		YES	YES	NO				Shock Only		YES	YES	YES
																	0.25			NO	NO				0.25			YES	YES
																	4				NO				4				NO
60 C / 10 min Thermal Shock								60 C / 10 min Thermal Shock									60 C / 10 min Thermal Shock								60 C / 10 min Thermal Shock
0	2020-01-09	25	0	500	2.69984	2.55691		0	2020-01-10	20	2	40000	4.60207	4.57502
0	2020-01-09	11	0	220	2.34439	0.405415		0	2020-01-10	5	2	10000	4.00004	0.694388			Anova: Single Factor								Anova: Single Factor
0	2020-01-09	13	0	260	2.41664			0	2020-01-10	22	2	44000	4.64346
0	2020-01-09	6	0	120	2.08279			0	2020-01-10	31	1	6200	3.79246				SUMMARY								SUMMARY
0	2020-01-09	7	0	140	2.14922			0	2020-01-10	6	3	120000	5.07918				Groups	Count	Sum	Average	Variance				Groups	Count	Sum	Average	Variance
0	2020-01-09	18	0	360	2.55751			0	2020-01-10	19	3	380000	5.57978				Control	24	141.572	5.89882	0.294635				Control	24	157.931	6.58046	0.144597
0	2020-01-09	4	1	800	2.90363			0	2020-01-10	25	1	5000	3.69906				Shock Only	8	20.4553	2.55691	0.164361				Shock Only	8	36.6002	4.57502	0.482175
0	2020-01-09	10	1	2000	3.30125			0	2020-01-10	8	3	160000	5.20412				0.25	8	21.6649	2.70811	0.155409				0.25	8	5.48838	0.686048	0.960343
0.25	2020-01-09	13	0	260	2.41664	2.70811		0.25	2020-01-10	0	0	0		1.82946			4	8	14.1584	1.7698	1.28226				4	8	0	0	0
0.25	2020-01-09	5	1	1000	3.00043	0.39422		0.25	2020-01-10	4	0	80	1.90849	0.47271			128	8	3.61711	0.452138	0.711849				128	8	0	0	0
0.25	2020-01-09	11	1	2200	3.34262			0.25	2020-01-10	9	0	180	2.25768
0.25	2020-01-09	6	0	120	2.08279			0.25	2020-01-10	1	0	20	1.32222
0.25	2020-01-09	29	0	580	2.76418			0.25	2020-01-10	0	0	0		3			ANOVA								ANOVA
0.25	2020-01-09	28	0	560	2.74896			0.25	2020-01-10	0	0	0					Source of Variation	SS	df	MS	F	P-value	F crit		Source of Variation	SS	df	MS	F	P-value	F crit
0.25	2020-01-09	39	0	780	2.89265			0.25	2020-01-10	0	0	0					Between Groups	247.967	4	61.9918	137.617	1.14653e-26	2.5534		Between Groups	496.045	4	124.011	471.162	1.38378e-39	2.5534
0.25	2020-01-09	13	0	260	2.41664			0.25	2020-01-10	0	0	0					Within Groups	22.9737	51	0.450465					Within Groups	13.4234	51	0.263203
4	2020-01-09	17	0	340	2.53275	2.35973		4	2020-01-10	0	0	0	0	0
4	2020-01-09	5	0	100	2.00432	0.353078		4	2020-01-10	0	0	0	0	0			Total	270.941	55						Total	509.468	55
4	2020-01-09	5	0	100	2.00432			4	2020-01-10	0	0	0	0
4	2020-01-09	16	0	320	2.50651			4	2020-01-10	0	0	0	0				Tukey - Kramer Pairwise Comparison								Tukey - Kramer Pairwise Comparison
4	2020-01-09	4	1	800	2.90363			4	2020-01-10	0	0	0	0				"YES" are statistically different				p < 0.05				"YES" are statistically different				p < 0.05
4	2020-01-09	8	0	160	2.20683			4	2020-01-10	0	0	0	0				"NO" are not								"NO" are not
4	2020-01-09	0	0	0				4	2020-01-10	0	0	0	0
4	2020-01-09	0	0	0				4	2020-01-10	0	0	0	0					Shock Only	0.25	4	128					Shock Only	0.25	4	128
128	2020-01-09	5	0	100	2.00432	1.80855		128	2020-01-10	0	0	0	0	0			Control	YES	YES	YES	YES				Control	YES	YES	YES	YES
128	2020-01-09	2	0	40	1.61278	0.276859		128	2020-01-10	0	0	0	0	0			Shock Only		NO	NO	YES				Shock Only		YES	YES	YES
128	2020-01-09	0	0	0				128	2020-01-10	0	0	0	0				0.25			NO	YES				0.25			NO	NO
128	2020-01-09	0	0	0				128	2020-01-10	0	0	0	0				4				YES				4				NO
128	2020-01-09	0	0	0				128	2020-01-10	0	0	0	0
128	2020-01-09	0	0	0				128	2020-01-10	0	0	0	0
128	2020-01-09	0	0	0				128	2020-01-10	0	0	0	0				Tukey - Kramer Pairwise Comparison								Tukey - Kramer Pairwise Comparison
128	2020-01-09	0	0	0				128	2020-01-10	0	0	0	0				"YES" are statistically different				p < 0.01				"YES" are statistically different				p < 0.01
																	"NO" are not								"NO" are not
																		Shock Only	0.25	4	128					Shock Only	0.25	4	128
																	Control	YES	YES	YES	YES				Control	YES	YES	YES	YES
																	Shock Only		NO	NO	YES				Shock Only		YES	YES	YES
																	0.25			NO	YES				0.25			NO	NO
																	4				YES				4				NO
70 C / 1 min Thermal Shock								70 C / 1 min Thermal Shock									70 C / 1 min Thermal Shock								70 C / 1 min Thermal Shock
0	2020-01-07	6	0	120	2.08279			0	2020-01-08	0	0	0
0	2020-01-07	0	0	0				0	2020-01-08	0	0	0					Anova: Single Factor								Anova: Single Factor
0	2020-01-07	0	0	0				0	2020-01-08	0	0	0
0	2020-01-07	0	0	0				0	2020-01-08	0	0	0					SUMMARY								SUMMARY
0.25	2020-01-07	2	0	40	1.61278	1.54014		0.25	2020-01-08	0	0	0	0	0			Groups	Count	Sum	Average	Variance				Groups	Count	Sum	Average	Variance
0.25	2020-01-07	2	0	40	1.61278	0.145282		0.25	2020-01-08	0	0	0	0	0			Control	24	141.572	5.89882	0.294635				Control	24	157.931	6.58046	0.144597
0.25	2020-01-07	1	0	20	1.32222			0.25	2020-01-08	0	0	0	0				Shock Only	4	2.08279	0.520696	1.0845				Shock Only	4	0	0	0
0.25	2020-01-07	2	0	40	1.61278			0.25	2020-01-08	0	0	0	0				0.25	8	6.16057	0.770071	0.686771				0.25	8	0	0	0
0.25	2020-01-07	0	0	0				0.25	2020-01-08	0	0	0	0				4	8	2.935	0.366875	0.467508				4	8	0	0	0
0.25	2020-01-07	0	0	0				0.25	2020-01-08	0	0	0	0				128	8	2.935	0.366875	0.467508				128	8	0	0	0
0.25	2020-01-07	0	0	0				0.25	2020-01-08	0	0	0	0
0.25	2020-01-07	0	0	0				0.25	2020-01-08	0	0	0	0
4	2020-01-07	1	0	20	1.32222	1.4675		4	2020-01-08	0	0	0	0	0			ANOVA								ANOVA
4	2020-01-07	2	0	40	1.61278	0.20546		4	2020-01-08	0	0	0	0	0			Source of Variation	SS	df	MS	F	P-value	F crit		Source of Variation	SS	df	MS	F	P-value	F crit
4	2020-01-07	0	0	0				4	2020-01-08	0	0	0	0				Between Groups	376.976	4	94.244	207.153	3.2824e-29	2.56954		Between Groups	559.601	4	139.9	1977.1	1.03621e-51	2.56954
4	2020-01-07	0	0	0				4	2020-01-08	0	0	0	0				Within Groups	21.3826	47	0.454949					Within Groups	3.32574	47	0.0707604
4	2020-01-07	0	0	0				4	2020-01-08	0	0	0	0
4	2020-01-07	0	0	0				4	2020-01-08	0	0	0	0				Total	398.359	51						Total	562.927	51
4	2020-01-07	0	0	0				4	2020-01-08	0	0	0	0
4	2020-01-07	0	0	0				4	2020-01-08	0	0	0	0				Tukey - Kramer Pairwise Comparison								Tukey - Kramer Pairwise Comparison
128	2020-01-07	2	0	40	1.61278	1.4675		128	2020-01-08	0	0	0	0	0			"YES" are statistically different				p < 0.05				"YES" are statistically different				p < 0.05
128	2020-01-07	1	0	20	1.32222	0.20546		128	2020-01-08	0	0	0	0	0			"NO" are not								"NO" are not
128	2020-01-07	0	0	0				128	2020-01-08	0	0	0	0
128	2020-01-07	0	0	0				128	2020-01-08	0	0	0	0					Shock Only	0.25	4	128					Shock Only	0.25	4	128
128	2020-01-07	0	0	0				128	2020-01-08	0	0	0	0				Control	YES	YES	YES	YES				Control	YES	YES	YES	YES
128	2020-01-07	0	0	0				128	2020-01-08	0	0	0	0				Shock Only		NO	NO	NO				Shock Only		NO	NO	NO
128	2020-01-07	0	0	0				128	2020-01-08	0	0	0	0				0.25			NO	NO				0.25			NO	NO
128	2020-01-07	0	0	0				128	2020-01-08	0	0	0	0				4				NO				4				NO
																	Tukey - Kramer Pairwise Comparison								Tukey - Kramer Pairwise Comparison
																	"YES" are statistically different				p < 0.01				"YES" are statistically different				p < 0.01
																	"NO" are not								"NO" are not
																		Shock Only	0.25	4	128					Shock Only	0.25	4	128
																	Control	YES	YES	YES	YES				Control	YES	YES	YES	YES
																	Shock Only		NO	NO	NO				Shock Only		NO	NO	NO
																	0.25			NO	NO				0.25			NO	NO
																	4				NO				4				NO
80 C / 1 min Thermal Shock								80 C / 1 min Thermal Shock									80 C / 1 min Thermal Shock								80 C / 1 min Thermal Shock
0	2020-01-07	0	0	0		1.32222		0	2020-01-08	0	0	0		2.87897
0	2020-01-07	1	0	20	1.32222	0		0	2020-01-08	42	0	840	2.9248	0.0648055			Anova: Single Factor								Anova: Single Factor
0	2020-01-07	1	0	20	1.32222			0	2020-01-08	34	0	680	2.83315
0	2020-01-07	0	0	0				0	2020-01-08	0	0	0					SUMMARY								SUMMARY
0	2020-01-07	0	0	0				0	2020-01-08	0	0	0					Groups	Count	Sum	Average	Variance				Groups	Count	Sum	Average	Variance
0	2020-01-07	0	0	0				0	2020-01-08	0	0	0					Control	24	141.572	5.89882	0.294635				Control	24	157.931	6.58046	0.144597
0	2020-01-07	0	0	0				0	2020-01-08	0	0	0					Shock Only	8	2.64444	0.330555	0.374628				Shock Only	8	5.75794	0.719743	1.7767
0	2020-01-07	0	0	0				0	2020-01-08	0	0	0					0.25	8	0	0	0				0.25	8	0	0	0
0.25	2020-01-07	0	0	0	0	0		0.25	2020-01-08	0	0	0	0	0			4	8	0	0	0				4	8	0	0	0
0.25	2020-01-07	0	0	0	0	0		0.25	2020-01-08	0	0	0	0	0			128	8	0	0	0				128	8	0	0	0
0.25	2020-01-07	0	0	0	0			0.25	2020-01-08	0	0	0	0
0.25	2020-01-07	0	0	0	0			0.25	2020-01-08	0	0	0	0
0.25	2020-01-07	0	0	0	0			0.25	2020-01-08	0	0	0	0				ANOVA								ANOVA
0.25	2020-01-07	0	0	0	0			0.25	2020-01-08	0	0	0	0				Source of Variation	SS	df	MS	F	P-value	F crit		Source of Variation	SS	df	MS	F	P-value	F crit
0.25	2020-01-07	0	0	0	0			0.25	2020-01-08	0	0	0	0				Between Groups	464.582	4	116.146	630.219	9.92076e-43	2.5534		Between Groups	564.937	4	141.234	456.963	2.95479e-39	2.5534
0.25	2020-01-07	0	0	0	0			0.25	2020-01-08	0	0	0	0				Within Groups	9.39899	51	0.184294					Within Groups	15.7627	51	0.309072
4	2020-01-07	0	0	0	0	0		4	2020-01-08	0	0	0	0	0
4	2020-01-07	0	0	0	0	0		4	2020-01-08	0	0	0	0	0			Total	473.981	55						Total	580.7	55
4	2020-01-07	0	0	0	0			4	2020-01-08	0	0	0	0
4	2020-01-07	0	0	0	0			4	2020-01-08	0	0	0	0				Tukey - Kramer Pairwise Comparison								Tukey - Kramer Pairwise Comparison
4	2020-01-07	0	0	0	0			4	2020-01-08	0	0	0	0				"YES" are statistically different				p < 0.05				"YES" are statistically different				p < 0.05
4	2020-01-07	0	0	0	0			4	2020-01-08	0	0	0	0				"NO" are not								"NO" are not
4	2020-01-07	0	0	0	0			4	2020-01-08	0	0	0	0
4	2020-01-07	0	0	0	0			4	2020-01-08	0	0	0	0					Shock Only	0.25	4	128					Shock Only	0.25	4	128
128	2020-01-07	0	0	0	0	0		128	2020-01-08	0	0	0	0	0			Control	YES	YES	YES	YES				Control	YES	YES	YES	YES
128	2020-01-07	0	0	0	0	0		128	2020-01-08	0	0	0	0	0			Shock Only		NO	NO	NO				Shock Only		NO	NO	NO
128	2020-01-07	0	0	0	0			128	2020-01-08	0	0	0	0				0.25			NO	NO				0.25			NO	NO
128	2020-01-07	0	0	0	0			128	2020-01-08	0	0	0	0				4				NO				4				NO
128	2020-01-07	0	0	0	0			128	2020-01-08	0	0	0	0
128	2020-01-07	0	0	0	0			128	2020-01-08	0	0	0	0
128	2020-01-07	0	0	0	0			128	2020-01-08	0	0	0	0				Tukey - Kramer Pairwise Comparison								Tukey - Kramer Pairwise Comparison
128	2020-01-07	0	0	0	0			128	2020-01-08	0	0	0	0				"YES" are statistically different				p < 0.01				"YES" are statistically different				p < 0.01
																	"NO" are not								"NO" are not
																		Shock Only	0.25	4	128					Shock Only	0.25	4	128
																	Control	YES	YES	YES	YES				Control	YES	YES	YES	YES
																	Shock Only		NO	NO	NO				Shock Only		NO	NO	NO
																	0.25			NO	NO				0.25			NO	NO
																	4				NO				4				NO
